# Supplementary material for: Software tool for internal standard based normalization of lipids, and effect of data-processing strategies on resulting values
Source: BMC Bioinformatics. 2019 Apr 29;20:217. doi: 10.1186/s12859-019-2803-8 (PMC6489209; doi:10.1186/s12859-019-2803-8)
Supplement: Supplementary file 2 — Inclusion List for targeted MS/MS. Contains a Thermo formatted inclusion list for targeted MS/MS. (XLSX 19 kb) [file 12859_2019_2803_MOESM2_ESM.xlsx]

## Sheet: Sheet11
Mass [m/z]	CS [z]	Polarity	Start [min]	End [min]	NCE	Comment
369.352	1	Positive	6	8	0.25	Cholesterol
595.545	1	Positive	6	8	0.25	14:1 CE
597.561	1	Positive	7	8	0.25	14:0 CE
609.561	1	Positive	5	15	0.25	15:1 CE
611.576	1	Positive	7	8	0.25	15:0 CE
623.576	1	Positive	5	19	0.25	16:1 CE
625.592	1	Positive	10	16	0.25	16:0 CE
637.592	1	Positive	5	17	0.25	17:1 CE
639.607	1	Positive	7	16	0.25	17:0 CE
647.576	1	Positive	8	19	0.25	18:3 CE
649.592	1	Positive	13.5	16	0.25	18:2 CE
651.607	1	Positive	14.5	16	0.25	18:1 CE
653.623	1	Positive	6	13	0.25	18:0 CE
671.576	1	Positive	13	16	0.25	20:5 CE
673.592	1	Positive	13.5	16	0.25	20:4 CE
675.607	1	Positive	8	19	0.25	20:3 CE
677.623	1	Positive	13	18.5	0.25	20:2 CE
679.639	1	Positive	0	23	0.25	20:1 CE
681.654	1	Positive	6	12	0.25	20:0 CE
697.592	1	Positive	6	12	0.25	20:6 CE
701.623	1	Positive	0	23	0.25	22:4 CE
705.654	1	Positive	0	23	0.25	22:2 CE
707.67	1	Positive	0	23	0.25	22:1 CE
709.686	1	Positive	0	23	0.25	22: 0 CE
663.543	1	Positive	6	16	0.25	31:0 SM
673.528	1	Positive	5.5	8.5	0.25	32:2 SM
675.543	1	Positive	6	9.5	0.25	32:1 SM
677.559	1	Positive	6.5	8.5	0.25	32:0 SM
689.559	1	Positive	6.5	8.5	0.25	33:1 SM
691.575	1	Positive	6.5	12.5	0.25	33:0 SM
701.559	1	Positive	6.5	8	0.25	34:2 SM
703.575	1	Positive	7	9	0.25	34:1 SM
705.591	1	Positive	6	8	0.25	34:0 SM
717.591	1	Positive	7	8.5	0.25	35:1 SM
719.606	1	Positive	7.5	9	0.25	35:0 SM
727.575	1	Positive	6.5	8	0.25	36:3 SM
729.591	1	Positive	7	8.5	0.25	36:2 SM
731.606	1	Positive	8	9	0.25	36:1 SM
755.604	1	Positive	6.5	10	0.25	36:0 SM
745.622	1	Positive	8	11.3	0.25	37:1 SM
755.606	1	Positive	7	11.1	0.25	38:3 SM
757.622	1	Positive	8	11.2	0.25	38:2 SM
759.638	1	Positive	8.5	10.5	0.25	38:1 SM
761.653	1	Positive	9	14.3	0.25	38:0 SM
771.637	1	Positive	8	13.5	0.25	39:2 SM
773.653	1	Positive	9	14	0.25	39:1 SM
783.637	1	Positive	7.5	10	0.25	40:3 SM
785.653	1	Positive	8	10	0.25	40:2 SM
787.669	1	Positive	9	14	0.25	40:1 SM
789.684	1	Positive	10.5	15	0.25	40:0 SM
799.669	1	Positive	9	14	0.25	41:2 SM
801.684	1	Positive	10	15	0.25	41:1 SM
811.669	1	Positive	8.5	12.4	0.25	42:3 SM
813.684	1	Positive	9.5	13.4	0.25	42:2 SM
815.7	1	Positive	10	14	0.25	42:1 SM
827.7	1	Positive	10	15.5	0.25	43:2 SM
829.716	1	Positive	11	15.5	0.25	43:1 SM
839.7	1	Positive	9.5	14.5	0.25	44:3 SM
841.716	1	Positive	10	15.5	0.25	44:2 SM
843.731	1	Positive	11	15.5	0.25	44:1 SM
554.478	1	Positive	4	8	0.25	30:2 DG
556.494	1	Positive	0	23	0.25	30:1 DG
558.509	1	Positive	7.5	11.5	0.25	30:0 DG
580.494	1	Positive	7	8.5	0.25	32:3 DG
582.509	1	Positive	7.5	14	0.25	32:2 DG
584.525	1	Positive	8	9.5	0.25	32:1 DG
586.54	1	Positive	9	10.5	0.25	32:0 DG
606.509	1	Positive	7	8	0.25	34:4 DG
608.525	1	Positive	7.5	9	0.25	34:3 DG
610.54	1	Positive	8	9.5	0.25	34:2 DG
612.556	1	Positive	6.5	12.5	0.25	34:1 DG
614.572	1	Positive	9	19	0.25	34:0 DG
632.525	1	Positive	7	9	0.25	36:5 DG
634.54	1	Positive	7.5	9	0.25	36:4 DG
636.556	1	Positive	8	9.5	0.25	36:3 DG
638.572	1	Positive	9	10.5	0.25	36:2 DG
640.587	1	Positive	7	13.5	0.25	36:1 DG
642.603	1	Positive	10	12.5	0.25	36:0 DG
660.556	1	Positive	8	9.5	0.25	38:5 DG
662.572	1	Positive	7.5	10.5	0.25	38:4 DG
664.587	1	Positive	7	10	0.25	38:3 DG
666.603	1	Positive	6.5	13	0.25	38:2 DG
668.619	1	Positive	8	17.5	0.25	38:1 DG
670.634	1	Positive	12	15	0.25	38:0 DG
684.556	1	Positive	7	8.5	0.25	40:7 DG
686.572	1	Positive	7	10	0.25	40:6 DG
688.587	1	Positive	8	16	0.25	40:5 DG
690.603	1	Positive	11.5	16	0.25	40:4 DG
510.488	1	Positive	0	23	0.25	14:0 Ceramide (d18:1)
538.519	1	Positive	8	9.5	0.25	16:0 Ceramide (d18:1)
552.535	1	Positive	8	10.5	0.25	17:0 Ceramide (d18:1)
564.535	1	Positive	0	23	0.25	18:1 Ceramide (d18:1)
566.551	1	Positive	5	13.5	0.25	18:0 Ceramide (d18:1)
594.582	1	Positive	9.5	11.5	0.25	20:0 Ceramide (d18:1)
622.613	1	Positive	10.5	12.5	0.25	22:0 Ceramide (d18:1)
648.629	1	Positive	10.5	12.5	0.25	24:1 Ceramide (d18:1)
650.645	1	Positive	11	13.5	0.25	24:0 Ceramide (d18:1)
676.66	1	Positive	0	23	0.25	26:1 Ceramide (d18:1)
678.676	1	Positive	12.5	14	0.25	26:0 Ceramide (d18:1)
704.523	1	Positive	6.9	9.6	0.25	30:1 PC
730.538	1	Positive	6.5	8.5	0.25	32:2 PC
732.554	1	Positive	7	8.5	0.25	32:1 PC
734.569	1	Positive	8	9.2	0.25	32:0 PC
756.554	1	Positive	6.5	8.5	0.25	34:3 PC
758.569	1	Positive	7.3	9	0.25	34:2 PC
760.585	1	Positive	7.5	9.5	0.25	34:1 PC
762.601	1	Positive	8.5	10	0.25	34:0 PC
780.554	1	Positive	6.5	9	0.25	36:5 PC
782.569	1	Positive	6.5	9	0.25	36:4 PC
784.585	1	Positive	7	9	0.25	36:3 PC
786.601	1	Positive	8	9.5	0.25	36:2 PC
788.616	1	Positive	8.5	10.5	0.25	36:1 PC
790.632	1	Positive	9	11	0.25	36:0 PC
806.569	1	Positive	6	8	0.25	38:6 PC
808.585	1	Positive	7	9.5	0.25	38:5 PC
810.601	1	Positive	7.5	9	0.25	38:4 PC
812.616	1	Positive	8	9.5	0.25	38:3 PC
814.632	1	Positive	8.5	10	0.25	38:2 PC
816.648	1	Positive	9.5	11	0.25	38:1 PC
818.663	1	Positive	10	12	0.25	30:0 PC
830.569	1	Positive	6	9.7	0.25	40:8 PC
832.585	1	Positive	6	9	0.25	40:7 PC
834.601	1	Positive	7	9	0.25	40:6 PC
836.616	1	Positive	7.8	9.5	0.25	40:5 PC
838.632	1	Positive	8.4	9.5	0.25	40:4 PC
840.648	1	Positive	9	11.5	0.25	40:3 PC
844.739	1	Positive	13	15	0.25	50:4 TG
846.755	1	Positive	13.5	15	0.25	50:3 TG
848.77	1	Positive	14	15.5	0.25	50:2 TG
850.786	1	Positive	14.5	15.8	0.25	50:1 TG
852.802	1	Positive	15	16	0.25	50:0 TG
870.755	1	Positive	12.5	15	0.25	52:5 TG
872.77	1	Positive	13.5	15	0.25	52:4 TG
874.786	1	Positive	13.6	15.1	0.25	52:3 TG
876.802	1	Positive	14.5	15.5	0.25	52:2 TG
878.817	1	Positive	15	16	0.25	52:1 TG
880.833	1	Positive	15	16.5	0.25	52:0 TG
896.77	1	Positive	13	15	0.25	54:6 TG
898.786	1	Positive	14	15	0.25	54:5 TG
900.802	1	Positive	13.7	15.1	0.25	54:4 TG
902.817	1	Positive	14.1	15.4	0.25	54:3 TG
904.833	1	Positive	15	16	0.25	54:2 TG
906.848	1	Positive	15	16	0.25	54:1 TG
908.864	1	Positive	15.5	16.5	0.25	54:0 TG
924.802	1	Positive	13.8	15	0.25	56:6 TG
926.817	1	Positive	14	15.1	0.25	56:5 TG
928.833	1	Positive	14.2	16	0.25	56:4 TG
822.755	1	Positive	14.2	16	0.25	48:1 TG
820.739	1	Positive	13.5	14.7	0.25	48:2 TG
466.293	1	Positive	0.3	1.6	0.25	14:1 LPC
468.308	1	Positive	0.5	2	0.25	14:0 LPC
494.324	1	Positive	0.4	1.8	0.25	16:1 LPC
496.34	1	Positive	1.1	2	0.25	16:0 LPC
518.324	1	Positive	0.4	2	0.25	18:3 LPC
520.34	1	Positive	0.7	1.4	0.25	18:2 LPC
522.355	1	Positive	1.2	2.2	0.25	18:1 LPC
524.371	1	Positive	2.3	3.1	0.25	18:0 LPC
542.324	1	Positive	0.4	1.3	0.25	20:5 LPC
544.34	1	Positive	0.7	1.2	0.25	20:4 LPC
546.355	1	Positive	0.9	4.5	0.25	20:3 LPC
550.387	1	Positive	2.5	3.7	0.25	20:1 LPC
568.34	1	Positive	0.6	1.5	0.25	22:6 LPC
570.355	1	Positive	0.9	1.9	0.25	22:5 LPC
572.371	1	Positive	1.4	1.9	0.25	22:4 LPC
732.482	1	Negative	0	23	0.25	32:1 PS
758.498	1	Negative	0	23	0.25	34:2 PS
760.513	1	Negative	0	23	0.25	34:1 PS
762.529	1	Negative	8	11.5	0.25	34:0 PS
782.498	1	Negative	0	23	0.25	36:4 PS
784.513	1	Negative	8	11.8	0.25	36:3PS
786.529	1	Negative	6	12.8	0.25	36:2 PS
788.545	1	Negative	6.5	10	0.25	36:1 PS
790.56	1	Negative	6.5	11.5	0.25	36:0 PS
806.498	1	Negative	5	10.3	0.25	38:6 PS
808.513	1	Negative	6.2	10.6	0.25	38:5 PS
810.529	1	Negative	6	11.3	0.25	38:4 PS
812.545	1	Negative	6	12.2	0.25	38:3 PS
814.56	1	Negative	6.5	10.5	0.25	38:2 PS
816.576	1	Negative	7	11.5	0.25	38:1 PS
832.513	1	Negative	5.9	10.5	0.25	40:7 PS
834.529	1	Negative	5.9	11.1	0.25	40:6 PS
836.545	1	Negative	6.2	12	0.25	40:5 PS
838.56	1	Negative	6.3	11.2	0.25	40:4 PS
840.576	1	Negative	7	10.5	0.25	40:3 PS
807.503	1	Negative	6.8	7.3	0.35	32:1 PI
833.519	1	Negative	6.8	7.4	0.35	34:2 PI
835.534	1	Negative	7.3	7.9	0.35	34:1 PI
837.55	1	Negative	6.7	7.9	0.35	34:0 PI
855.503	1	Negative	6.5	6.9	0.35	36:5 PI
857.519	1	Negative	7	7.25	0.35	36:4 PI
859.534	1	Negative	6.6	7.6	0.35	36:3 PI
861.55	1	Negative	7.4	8.1	0.35	36:2 PI
863.566	1	Negative	8.35	8.7	0.35	36:1 PI
865.581	1	Negative	7.3	7.8	0.35	36:0 PI
881.519	1	Negative	6	7.15	0.35	38:6 PI
883.534	1	Negative	6.8	7.3	0.35	38:5 PI
885.55	1	Negative	7.6	8	0.35	38:4 PI
887.566	1	Negative	7.95	8.35	0.35	38:3 PI
889.581	1	Negative	8.4	8.7	0.35	38:2 PI
909.55	1	Negative	7	7.6	0.35	40:6 PI
911.566	1	Negative	7.6	8.1	0.35	40:5 PI
913.581	1	Negative	8.1	8.5	0.35	40:4 PI
917.612	1	Negative	5	11	0.35	40:2 PI
199.17	1	Negative	0.5	3	0.35	12:0 Lauric
225.186	1	Negative	0.4	3	0.35	14:1 FA
227.202	1	Negative	1	4	0.35	14:0 Myristic
241.217	1	Negative	0	0.01	0.35	15:0 Pentadecylic
253.217	1	Negative	2	6	0.35	16:1 Palmitoleic
255.233	1	Negative	4	5	0.35	16:0 Palmitic
267.233	1	Negative	2	4	0.35	17:1 FA
269.249	1	Negative	4	7	0.35	17:0 Margaric
277.217	1	Negative	1	3	0.35	18:3 a-linoelic
279.233	1	Negative	3	5	0.35	18:2 Linoleic
281.249	1	Negative	4	6	0.35	18:1 Oleic
283.264	1	Negative	5	6.5	0.35	18:0 Stearic
301.217	1	Negative	0.5	3	0.35	20:5 EPA
303.233	1	Negative	0.5	6	0.35	20:4 Arachidonic
305.249	1	Negative	1	5	0.35	20:3 Mead Acid
307.264	1	Negative	3.5	5.5	0.35	20:2 Dihomo Linoleic
309.28	1	Negative	0	12	0.35	20:1 Gondoic
311.296	1	Negative	0	12	0.35	20:0 Arachidic
327.233	1	Negative	2	4	0.35	22:6 DHA
329.218	1	Negative	3	4	0.35	22:5 FA
331.234	1	Negative	4	5	0.35	22:4 FA
333.249	1	Negative	0	12	0.35	22:3 FA
337.281	1	Negative	1.5	3	0.35	22:1 FA
339.296	1	Negative	0	12	0.35	22:0 FA
365.312	1	Negative	1	4	0.35	24:1 FA
367.328	1	Negative	0	12	0.35	24:0 FA
395.359	1	Negative	0	12	0.35	26:0 FA
745.503	1	Negative	6	10.5	0.25	34:2 PG
747.518	1	Negative	7	10.4	0.25	34:1 PG
767.487	1	Negative	0	23	0.25	36:5 PG
769.503	1	Negative	0	23	0.25	36:4 PG
771.518	1	Negative	0	23	0.25	36:3 PG
773.534	1	Negative	6.5	10.5	0.25	36:2 PG
775.549	1	Negative	7	11.3	0.25	36:1 PG
793.503	1	Negative	5	9	0.25	38:6 PG
795.518	1	Negative	6	9.7	0.25	38:5 PG
797.534	1	Negative	0	23	0.25	38:4 PG
815.487	1	Negative	0	23	0.25	40:9 PG
817.503	1	Negative	0	23	0.25	40:8 PG
819.518	1	Negative	0	23	0.25	40:7 PG
821.534	1	Negative	0	23	0.25	40:6 PG
823.549	1	Negative	0	23	0.25	40:5 PG
825.565	1	Negative	0	23	0.25	40:4 PG
