# Supplementary material for: Software tool for internal standard based normalization of lipids, and effect of data-processing strategies on resulting values
Source: BMC Bioinformatics. 2019 Apr 29;20:217. doi: 10.1186/s12859-019-2803-8 (PMC6489209; doi:10.1186/s12859-019-2803-8)
Supplement: Supplementary file 3 — LipidMatch Normalizer Software. The LMN_Software.zip file contains batch files for lipidomics with MZmine processing and the LipidMatch Normalizer R script. The .zip file also contains files to guide the user in using LipidMatch, which include: A manual and troubleshooting document, and example input and output data (the data used in this paper). For the most up to date version of LipidMatch Normalizer please visit: http://secim.ufl.edu/secim-tools/. (ZIP 126 kb) [file 12859_2019_2803_MOESM3_ESM.zip]

Archive with 17 entries (13 files):
- LMN_Software/2018_07_19_LMN_Instructions.docx
- LMN_Software/Example_Files/
- LMN_Software/Example_Files/NIST_SRM_1950/
- LMN_Software/Example_Files/NIST_SRM_1950/Feature_Table_Neg_Area.csv
- LMN_Software/Example_Files/NIST_SRM_1950/Feature_Table_Pos_Area.csv
- LMN_Software/Example_Files/NIST_SRM_1950/IS_Table.csv
- LMN_Software/Example_Files/NIST_SRM_1950/SRM1950_Example_Parameters.PNG
- LMN_Software/Example_Files/NIST_SRM_1950/SRM1950_Neg_LMQ_Output/
- LMN_Software/Example_Files/NIST_SRM_1950/SRM1950_Neg_LMQ_Output/2017_6_25_NegReducedArea_Normalized.csv
- LMN_Software/Example_Files/NIST_SRM_1950/SRM1950_Neg_LMQ_Output/standardsFound.csv
- LMN_Software/Example_Files/NIST_SRM_1950/SRM1950_Pos_LMQ_Output/
- LMN_Software/Example_Files/NIST_SRM_1950/SRM1950_Pos_LMQ_Output/2017_6_25_PosReducedArea_Normalized.csv
- LMN_Software/Example_Files/NIST_SRM_1950/SRM1950_Pos_LMQ_Output/standardsFound.csv
- LMN_Software/LICENSE
- LMN_Software/LN.R
- LMN_Software/LN_settings.csv
- LMN_Software/README.md
