# Supplementary material for: Software tool for internal standard based normalization of lipids, and effect of data-processing strategies on resulting values
Source: BMC Bioinformatics. 2019 Apr 29;20:217. doi: 10.1186/s12859-019-2803-8 (PMC6489209; doi:10.1186/s12859-019-2803-8)
Supplement: Supplementary file 3 — LipidMatch Normalizer Software. The LMN_Software.zip file contains batch files for lipidomics with MZmine processing and the LipidMatch Normalizer R script. The .zip file also contains files to guide the user in using LipidMatch, which include: A manual and troubleshooting document, and example input and output data (the data used in this paper). For the most up to date version of LipidMatch Normalizer please visit: http://secim.ufl.edu/secim-tools/. (ZIP 126 kb) [file 12859_2019_2803_MOESM3_ESM.zip › LMN_Software/Example_Files/NIST_SRM_1950/Feature_Table_Neg_Area.csv]

ID	row ID	row m/z	row retention time	row number of detected peaks	QE1_REP_34_QC1_14_fullAIFneg.mzXML Peak area	QE1_REP_34_QC1_37_fullAIFneg.mzXML Peak area	QE1_REP_34_QC1_32_DDTargetedNeg.mzXML Peak area	ID_Ranked	Intensity_Ranked	Class_At_Max_Intensity	Adduct_At_Max_Intensity	Only_One_Class
NA	NA	NA	NA	NA	NA	NA	NA	NA	NA	NA	NA	NA
11	2284	596.5249508	8.669972222	3	132000000	426000000	123000000	2_Cer(d18:1/17:0)+HCO2 | 2_Cer(d20:1/15:0)+HCO2	4116151.26 | 2225796.14	Cer	[M+HCO2]-	Yes
489	2584	582.5093437	8.246283333	3	2944396.29	10500000	2462604.741	2_Cer(d18:1/16:0)+HCO2	106030.051	Cer	[M+HCO2]-	Yes
1112	2169	610.5409533	9.107572222	3	996150.1017	4341487.134	843995.4724	2_Cer(d18:1/18:0)+HCO2	33070.672	Cer	[M+HCO2]-	Yes
213	2909	666.6035801	11.45981667	1	7329469.489	32200000	6658151.959	2_Cer(d18:1/22:0)+HCO2	192601.442	Cer	[M+HCO2]-	Yes
249	2508	680.6195696	12.03642222	3	6113779.797	25400000	5862491.739	2_Cer(d18:1/23:0)+HCO2	220953.823	Cer	[M+HCO2]-	Yes
79	4238	694.6350098	12.51257222	1	25900000	98600000	25400000	2_Cer(d18:1/24:0)+HCO2	988119.13	Cer	[M+HCO2]-	Yes
277	2641	692.6195892	11.29052778	3	5541517.957	24300000	5000754.135	2_Cer(d18:1/24:1)+HCO2	188336.656	Cer	[M+HCO2]-	Yes
533	2182	664.5877515	10.19336111	3	2617077.671	11200000	2095297.371	2_Cer(d18:2/22:0)+HCO2	89263.287	Cer	[M+HCO2]-	Yes
357	2642	692.6195892	11.50921667	3	4172579.686	20500000	3877760.118	2_Cer(d18:2/24:0)+HCO2	136293.929	Cer	[M+HCO2]-	Yes
9	4108	554.3457707	2.167894444	1	163000000	371000000	156000000	2_LPC(17:0)+HCO2	24344859.93	LPC	[M+HCO2]-	Yes
649	2521	512.2986644	0.847955556	3	2066131.781	4415007.639	2009691.601	2_LPC(14:0)+HCO2	784496.11	LPC	[M+HCO2]-	Yes
930	2307	526.3141792	1.129388889	3	1287636.991	2642733.335	1167417.759	2_LPC(15:0)+HCO2	2305866.891	LPC	[M+HCO2]-	Yes
4	2819	540.3298921	1.557061111	3	229000000	479000000	215000000	2_LPC(16:0)+HCO2	39895536.57	LPC	[M+HCO2]-	Yes
220	2701	538.3143041	0.93895	3	7030555.135	16000000	6715756.671	2_LPC(16:1)+HCO2	1761068.221	LPC	[M+HCO2]-	Yes
1608	1458	552.3301408	1.258527778	3	538393.312	1191105.18	516320.1389	2_LPC(17:1)+HCO2	461508.513	LPC	[M+HCO2]-	Yes
18	2724	568.3614747	2.985044444	2	91200000	233000000	78700000	2_LPC(18:0)+HCO2	13887974.82	LPC	[M+HCO2]-	Yes
39	2672	566.3456804	1.721722222	3	49500000	127000000	49400000	2_LPC(18:1)+HCO2	8746159.785	LPC	[M+HCO2]-	Yes
27	2862	564.3293977	1.106294444	3	66500000	146000000	66200000	2_LPC(18:2)+HCO2	14972952.6	LPC	[M+HCO2]-	Yes
982	2163	562.3143713	0.791005556	3	1205211.448	2532550.169	1140298.619	2_LPC(18:3)+HCO2	322900.581	LPC	[M+HCO2]-	Yes
1597	924	582.3773326	3.948244444	3	547062.6721	1205253.039	548189.9773	2_LPC(19:0)+HCO2	107333.931	LPC	[M+HCO2]-	Yes
1795	1438	596.3930891	4.765188889	3	410146.5433	1074244.052	402203.7088	2_LPC(20:0)+HCO2	132317.579	LPC	[M+HCO2]-	Yes
1472	1522	594.3773264	3.149822222	3	640707.7207	1279455.166	555633.4296	2_LPC(20:1)+HCO2	250237.338	LPC	[M+HCO2]-	Yes
1404	1730	592.3617256	1.981383333	3	708742.9411	1683352.528	703913.2804	2_LPC(20:2)+HCO2	542360.107	LPC	[M+HCO2]-	Yes
283	2684	590.3460833	1.342911111	3	5423913.245	12200000	5101681.538	2_LPC(20:3)+HCO2	1316259.601	LPC	[M+HCO2]-	Yes
122	2803	588.329914	1.041783333	3	16200000	34000000	16200000	2_LPC(20:4)+HCO2	4562394.09	LPC	[M+HCO2]-	Yes
1213	2151	586.3145454	0.740216667	3	879020.1617	1791663.816	841281.5297	2_LPC(20:5)+HCO2	234373.857	LPC	[M+HCO2]-	Yes
1203	2062	614.3457133	1.142872222	3	886119.6953	2198396.073	833037.9071	2_LPC(22:5)+HCO2	2229472.671	LPC	[M+HCO2]-	Yes
551	2524	612.3300677	0.951288889	3	2548484.535	5070305.56	2499042.989	2_LPC(22:6)+HCO2	1025543.851	LPC	[M+HCO2]-	Yes
2063	1238	652.4559276	6.6404	3	261806.6465	724572.5893	249785.3652	2_LPC(24:0)+HCO2	106155.476	LPC	[M+HCO2]-	Yes
2106	1032	792.5395023	6.898783333	3	238710.6771	622270.2405	230108.2501	2_OxPC(16:0_16:1(OH))+HCO2	321984.397	OxPC	[M+HCO2]-	Yes
23	2691	806.5912849	9.214433333	3	72900000	188000000	62600000	2_PC(17:0_17:0)+HCO2 | 2_PC(16:0_18:0)+HCO2 | 1_PC(16:0_18:0)+HCO2 | 1_PC(17:0_17:0)+HCO2	7504801.866 | 4163965.702 | 358412.859 | 62530.114	PC	[M+HCO2]-	Yes
193	2760	816.5744454	8.137094444	3	8289741.641	36200000	7345340.56	1_PC(17:0_18:2)+HCO2 | 1_PC(17:2_18:0)+HCO2 | 1_PC(17:1_18:1)+HCO2	1824786.37 | 117292.048 | 38546.945	PC	[M+HCO2]-	Yes
520	2439	840.5740587	7.981427778	3	2718036.674	7121063.964	2407116.194	1_PC(17:0_20:4)+HCO2	459460.864	PC	[M+HCO2]-	Yes
1672	1839	722.4974877	6.904511111	3	491822.519	1452549.539	461921.4426	2_PC(12:0_16:0)+HCO2	378705.111	PC	[M+HCO2]-	Yes
512	2626	798.5286686	6.947216667	3	2742551.576	7299004.973	2545905.843	2_PC(14:0_20:4)+HCO2	1104760.135	PC	[M+HCO2]-	Yes
411	2640	788.5454421	7.406905556	3	3528312.936	8696118.636	2985608.094	1_PC(15:0_18:2)+HCO2 | 1_PC(16:0_17:2)+HCO2	849981.57 | 23614.438	PC	[M+HCO2]-	Yes
916	2362	812.5439443	7.273266667	3	1308270.817	3051407.736	1094723.302	2_PC(15:0_20:4)+HCO2 | 1_PC(15:0_20:4)+HCO2	535904.87 | 69743.28	PC	[M+HCO2]-	Yes
136	2786	778.5593041	8.353255556	3	13200000	29700000	11600000	2_PC(16:0_16:0)+HCO2	7495353.555	PC	[M+HCO2]-	Yes
417	2596	790.5612089	7.9906	3	3463577.034	9432577.027	3042443.625	1_PC(16:0_17:1)+HCO2 | 1_PC(15:0_18:1)+HCO2 | 1_PC(16:1_17:0)+HCO2	452589 | 418261.5 | 80140.522	PC	[M+HCO2]-	Yes
6	2869	804.5753174	8.376988889	3	222000000	479000000	193000000	2_PC(16:0_18:1)+HCO2	30352398.3	PC	[M+HCO2]-	Yes
1	2875	802.5600315	7.751933333	3	426000000	816000000	377000000	2_PC(16:0_18:2)+HCO2	62552314.52	PC	[M+HCO2]-	Yes
13	2854	828.5745106	7.925433333	3	125000000	304000000	109000000	2_PC(16:0_20:3)+HCO2	14092976.23	PC	[M+HCO2]-	Yes
7	2848	826.5589404	7.603472222	3	217000000	419000000	181000000	2_PC(16:0_20:4)+HCO2	33472033.32	PC	[M+HCO2]-	Yes
119	2457	824.5442565	7.167605556	3	17100000	40300000	15600000	2_PC(16:0_20:5)+HCO2	3574929.06	PC	[M+HCO2]-	Yes
24	2781	850.5595365	7.409505556	3	69000000	165000000	58400000	2_PC(16:0_22:6)+HCO2	11767976.07	PC	[M+HCO2]-	Yes
378	2566	818.5895577	8.791455556	3	3925620.259	12100000	3523671.701	2_PC(17:0_18:1)+HCO2	970710.854	PC	[M+HCO2]-	Yes
1563	1493	838.558563	7.305433333	3	572117.83	1233372.006	469320.5598	1_PC(17:0_20:5)+HCO2 | 1_PC(17:1_20:4)+HCO2	13847.264 | 7379.113	PC	[M+HCO2]-	Yes
732	2188	814.5602473	7.428477778	3	1746392.621	4052412.181	721453.9678	1_PC(17:1_18:2)+HCO2	217290.862	PC	[M+HCO2]-	Yes
1564	1216	834.624138	10.29131111	3	571514.6701	1524788.362	474688.5968	2_PC(18:0_18:0)+HCO2 | 1_PC(18:0_18:0)+HCO2	111972.348 | 36264.64	PC	[M+HCO2]-	Yes
30	2851	832.6068417	9.210583333	3	58800000	153000000	50600000	2_PC(18:0_18:1)+HCO2 | 1_PC(18:0_18:1)+HCO2 | 1_PC(16:0_20:1)+HCO2	7057645.685 | 1597396.609 | 104008.702	PC	[M+HCO2]-	Yes
3	2873	830.5908172	8.511783333	3	284000000	664000000	259000000	2_PC(18:0_18:2)+HCO2	34288140.55	PC	[M+HCO2]-	Yes
14	2754	854.5905744	8.338527778	3	118000000	260000000	100000000	2_PC(18:0_20:4)+HCO2	14663250.93	PC	[M+HCO2]-	Yes
237	2714	882.621211	8.9411	3	6525460.69	19000000	5771731.107	2_PC(18:0_22:4)+HCO2	966558.896	PC	[M+HCO2]-	Yes
94	2155	878.5903549	8.114772222	3	22900000	66200000	19600000	2_PC(18:0_22:6)+HCO2	3207703.279	PC	[M+HCO2]-	Yes
42	2464	852.5714058	7.594733333	3	48300000	93200000	2482009.998	2_PC(18:1_20:4)+HCO2 | 2_PC(16:0_22:5)+HCO2	18840960.312 | 10388682.792	PC	[M+HCO2]-	Yes
60	4239	826.5593153	7.218277778	2	35400000	80000000	29100000	2_PC(18:2_18:2)+HCO2	7097922.34	PC	[M+HCO2]-	Yes
1223	1146	822.5290781	6.7667	3	870797.3722	2360716.759	751973.1945	2_PC(18:3_18:3)+HCO2	341282.235	PC	[M+HCO2]-	Yes
2245	782	900.5751778	6.972094444	3	157497.3189	519805.6546	169681.5676	2_PC(20:4_22:5)+HCO2	909643.284	PC	[M+HCO2]-	Yes
69	1700	718.5381231	9.368122222	3	29600000	86600000	25500000	2_PE(17:0_17:0)-H	5654643.791	PE	[M-H]-	Yes
246	3996	764.520554	7.751933333	2	6282279.051	12300000	5599539.748	2_PE(16:0_22:5)-H | 2_PE(18:1_20:4)-H	9952332.34 | 3884375.819	PE	[M-H]-	Yes
199	2774	762.5066969	7.537238889	3	8139522.89	33200000	6741588.711	1_PE(16:0_22:6)-H	263460.58	PE	[M-H]-	Yes
2339	745	686.4771562	7.115322222	2	112560.6949	995451.456	76433.54422	2_PE(16:1_16:1)-H	931034.27	PE	[M-H]-	Yes
578	2544	716.5228155	8.529133333	3	2434406.794	6580471.57	2229189.29	2_PE(16:1_18:0)-H	5284124.64	PE	[M-H]-	Yes
809	2582	736.4921957	7.099688889	3	1549115.826	8094620.632	1309342.037	2_PE(16:1_20:4)-H	2730961.18	PE	[M-H]-	Yes
118	3797	766.5383561	8.486127778	2	17200000	45700000	1862279.115	2_PE(18:0_20:4)-H	8276389.43	PE	[M-H]-	Yes
461	2597	790.538992	8.250361111	3	3081886.496	9686363.942	2700386.649	1_PE(18:0_22:6)-H | 1_DMPE(16:0_22:6)-H	130168.2 | 33218.627	PE	[M-H]-	No
1735	1992	764.5226609	7.10335	3	448485.3117	2447165.361	313159.9491	2_PE(18:1_20:4)-H | 2_DMPE(16:1_20:4)-H	3844148.44 | 3696155.3	PE	[M-H]-	No
1855	1399	792.5515516	8.795805556	3	370380.27	1335525.799	379617.1988	2_PE(18:1_22:4)-H	702715.51	PE	[M-H]-	Yes
846	2217	788.5219743	7.604616667	3	1461578.734	5302100.415	1341938.77	1_PE(18:1_22:6)-H	93095.416	PE	[M-H]-	Yes
146	2801	738.5072381	7.742427778	3	11300000	22100000	10100000	2_PE(18:2_18:2)-H | 2_PE(16:0_20:4)-H	29090570.475 | 11476276.849	PE	[M-H]-	Yes
1515	1627	762.5063837	7.130072222	3	609943.2694	6845620.593	264324.3333	1_PE(18:2_20:4)-H	42549.743	PE	[M-H]-	Yes
1838	1902	786.5060378	7.070572222	3	301768.5577	3758231.217	387859.0554	1_PE(20:4_20:4)-H | 1_PE(18:2_22:6)-H	73922.732 | 11548.49	PE	[M-H]-	Yes
34	1556	749.5335941	8.621822222	3	55300000	173000000	49200000	2_PG(17:0_17:0)-H	7710616.35	PG	[M-H]-	Yes
2058	232	665.4395944	6.567227778	3	260357.2986	669068.2768	265489.6022	2_PG(14:0_14:0)-H	103627.163	PG	[M-H]-	Yes
1574	2195	745.5031255	7.07425	3	565222.684	3229362.399	456048.832	1_PG(16:0_18:2)-H	176042.95	PG	[M-H]-	Yes
553	2526	775.5473204	8.597261111	3	2536176.735	7705898.955	2356542.9	1_PG(18:0_18:1)-H	40733.393	PG	[M-H]-	Yes
2181	1036	773.5311373	7.594622222	3	204885.7808	457274.3789	146947.7112	1_PG(18:1_18:1)-H	64198.67	PG	[M-H]-	Yes
782	2513	771.5183051	7.100688889	3	1626817.977	6908641.061	1439364.84	2_PG(18:1_18:2)-H | 1_PG(18:1_18:2)-H	2432411.92 | 545817.55	PG	[M-H]-	Yes
160	2809	807.5027647	7.10335	3	10300000	40300000	8888126.742	2_PI(16:0_16:1)-H | 2_PI(14:0_18:1)-H	5796731.42 | 3788230.32	PI	[M-H]-	Yes
492	2586	835.5327294	7.7679	3	2932311.109	6616467.952	2597538.912	2_PI(16:0_18:1)-H	11158789.32	PI	[M-H]-	Yes
33	2865	857.5181512	7.113	3	55900000	220000000	48800000	2_PI(16:0_20:4)-H | 2_PI(18:1_18:3)-H	15658584.554 | 7057439.11	PI	[M-H]-	Yes
201	2766	861.548492	7.892555556	3	8086072.244	21700000	7119489.676	2_PI(18:1_18:1)-H	1829166.721	PI	[M-H]-	Yes
127	2835	883.533592	7.126361111	3	13900000	80500000	12600000	2_PI(18:1_20:4)-H	4131394.274	PI	[M-H]-	Yes
1875	1440	636.4607087	6.189411111	3	369503.5038	1394385.896	342815.0661	2_Plasmanyl-LPC(P-24:0)+HCO2 | 2_Plasmenyl-LPC(P-24:0)+HCO2	100983.577 | 100983.577	Plasmanyl-LPC	[M+HCO2]-	No
1081	2027	552.3667312	2.172361111	3	1041860.345	2671327.458	992427.0408	2_Plasmanyl-LPC(P-18:0)+HCO2 | 2_Plasmenyl-LPC(P-18:0)+HCO2	2824558.754 | 2824558.754	Plasmanyl-LPC	[M+HCO2]-	No
460	2525	764.5821306	8.913633333	3	3084324.234	9352040.349	2714145.989	2_Plasmanyl-PC(O-16:0/16:0)+HCO2	800833.034	Plasmanyl-PC	[M+HCO2]-	Yes
259	2712	788.5805566	8.232172222	3	5972192.812	17800000	5183213.281	2_Plasmanyl-PC(O-16:0/18:2)+HCO2 | 1_Plasmanyl-PC(O-16:0/18:2)+HCO2 | 1_Plasmenyl-PC(P-18:1/16:0)+HCO2	2641423.022 | 347787.266 | 34441.913	Plasmanyl-PC	[M+HCO2]-	No
780	2265	814.5943244	8.416705556	3	1627960.107	3373107.241	1423414.846	2_Plasmanyl-PC(O-16:0/20:3)+HCO2 | 1_Plasmanyl-PC(O-16:0/20:3)+HCO2 | 1_Plasmanyl-PC(O-18:1/18:2)+HCO2 | 1_Plasmenyl-PC(P-18:0/18:2)+HCO2	926320.162 | 115119.92 | 16843.477 | 16843.477	Plasmanyl-PC	[M+HCO2]-	No
114	2805	812.580358	8.069238889	3	17700000	52300000	15600000	2_Plasmanyl-PC(O-16:0/20:4)+HCO2 | 1_Plasmanyl-PC(O-16:0/20:4)+HCO2 | 1_Plasmenyl-PC(P-18:1/18:2)+HCO2	7021154.204 | 1500394.277 | 205427.123	Plasmanyl-PC	[M+HCO2]-	No
1436	3773	836.5799026	7.545383333	1	680178.4526	1745706.785	565146.9669	2_Plasmanyl-PC(O-16:0/22:6)+HCO2 | 2_Plasmenyl-PC(P-16:1/22:4)+HCO2	1922460.771 | 1187150.81	Plasmanyl-PC	[M+HCO2]-	No
535	2515	762.5647969	8.763116667	3	2614098.337	8174987.627	2298842.087	2_Plasmanyl-PC(O-16:1/16:0)+HCO2 | 2_Plasmenyl-PC(P-16:0/16:0)+HCO2 | 1_Plasmanyl-PC(O-16:1/16:0)+HCO2 | 1_Plasmenyl-PC(P-16:0/16:0)+HCO2 | 1_Plasmanyl-PS(O-18:0/17:0)-H	889553.082 | 889553.082 | 114081.299 | 114081.299 | 10724.225	Plasmanyl-PC	[M+HCO2]-	No
387	2568	788.5811126	8.7603	3	3774946.848	11500000	3517224.51	2_Plasmanyl-PC(O-16:1/18:1)+HCO2 | 2_Plasmenyl-PC(P-16:0/18:1)+HCO2	986672.212 | 986672.212	Plasmanyl-PC	[M+HCO2]-	No
161	2775	786.5651707	8.08925	3	10100000	30500000	8780726.441	2_Plasmanyl-PC(O-16:1/18:2)+HCO2 | 2_Plasmenyl-PC(P-16:0/18:2)+HCO2 | 2_Plasmanyl-PC(O-16:0/18:3)+HCO2 | 1_Plasmanyl-PC(O-16:1/18:2)+HCO2 | 1_Plasmenyl-PC(P-16:0/18:2)+HCO2 | 1_Plasmenyl-PC(P-16:1/18:1)+HCO2	2218724.265 | 2218724.265 | 986870.635 | 166322.393 | 166322.393 | 9629.495	Plasmanyl-PC	[M+HCO2]-	No
862	2350	838.5961545	8.462205556	3	1418286.946	3113177.267	1165462.059	1_Plasmanyl-PC(O-16:1/22:4)+HCO2 | 1_Plasmenyl-PC(P-16:0/22:4)+HCO2 | 1_Plasmenyl-PC(P-18:1/20:3)+HCO2 | 1_Plasmanyl-PC(O-18:1/20:4)+HCO2 | 1_Plasmenyl-PC(P-18:0/20:4)+HCO2	99585.381 | 99585.381 | 6717.892 | 6297.953 | 6297.953	Plasmanyl-PC	[M+HCO2]-	No
1475	3728	836.5805469	8.195938889	1	638027.11	1990146.892	587362.7408	2_Plasmanyl-PC(O-16:1/22:5)+HCO2 | 2_Plasmenyl-PC(P-16:0/22:5)+HCO2	354150.879 | 354150.879	Plasmanyl-PC	[M+HCO2]-	No
1551	1310	792.6125773	9.91525	3	580023.1245	1651169.251	466865.4883	2_Plasmanyl-PC(O-18:0/16:0)+HCO2	157215.508	Plasmanyl-PC	[M+HCO2]-	Yes
581	2410	816.6126788	9.074016667	3	2420434.425	7524582.739	2186303.092	2_Plasmanyl-PC(O-18:0/18:2)+HCO2 | 1_Plasmanyl-PC(O-18:0/18:2)+HCO2 | 1_Plasmanyl-PC(O-18:1/18:1)+HCO2 | 1_Plasmenyl-PC(P-18:0/18:1)+HCO2 | 1_Plasmanyl-PC(O-16:0/20:2)+HCO2	1886741.605 | 163000.633 | 18794.219 | 18794.219 | 9917.697	Plasmanyl-PC	[M+HCO2]-	No
1123	1769	842.6280896	9.272777778	3	981228.0919	2461733.166	798715.9058	2_Plasmanyl-PC(O-18:0/20:3)+HCO2	415291.319	Plasmanyl-PC	[M+HCO2]-	Yes
198	2747	840.6120494	8.879472222	3	8210312.76	26800000	7733409.571	2_Plasmanyl-PC(O-18:0/20:4)+HCO2	4237988.208	Plasmanyl-PC	[M+HCO2]-	Yes
116	2793	838.595955	8.0452	3	17400000	50000000	15400000	1_Plasmanyl-PC(O-18:1/20:4)+HCO2 | 1_Plasmenyl-PC(P-18:0/20:4)+HCO2 | 1_Plasmanyl-PC(O-16:0/22:5)+HCO2	273763.763 | 273763.763 | 58470.111	Plasmanyl-PC	[M+HCO2]-	No
1163	2197	862.5956553	7.812111111	3	932809.562	3495512.003	846254.0444	2_Plasmanyl-PC(O-18:1/22:6)+HCO2 | 2_Plasmenyl-PC(P-18:0/22:6)+HCO2	1477908.413 | 1477908.413	Plasmanyl-PC	[M+HCO2]-	No
749	2039	920.6742601	9.795922222	3	1689565.35	4525856.41	1381751.787	2_Plasmanyl-PC(O-24:2/20:4)+HCO2 | 2_Plasmenyl-PC(P-24:1/20:4)+HCO2	383023.2 | 383023.2	Plasmanyl-PC	[M+HCO2]-	No
777	4524	750.5423569	8.201661111	1	1632606.999	4889870.16	1509770.085	2_Plasmanyl-PE(O-16:0/22:5)-H	406509.027	Plasmanyl-PE	[M-H]-	Yes
1535	440	778.5714643	9.023755556	3	394349.0105	1293966.858	591882.4845	2_Plasmanyl-PE(O-18:0/22:5)-H	172391.565	Plasmanyl-PE	[M-H]-	Yes
622	2450	524.3349558	1.9079	3	2193319.634	4926412.624	2024930.591	2_Plasmenyl-LPC(P-16:0)+HCO2 | 2_Plasmanyl-LPC(P-16:0)+HCO2	575934.58 | 544138.81	Plasmenyl-LPC	[M+HCO2]-	No
1297	1910	436.2827606	2.02705	3	804452.4066	2708168.267	693336.3297	2_Plasmenyl-LPE(P-16:0)-H	218607.589	Plasmenyl-LPE	[M-H]-	Yes
1080	2016	464.3139368	3.766188889	3	1043388.06	2428118.277	1033893.691	2_Plasmenyl-LPE(P-18:0)-H	135652.327	Plasmenyl-LPE	[M-H]-	Yes
1441	2006	810.5650489	7.545383333	3	674975.6285	1662862.521	346123.1568	2_Plasmenyl-PC(P-16:1/20:3)+HCO2	1048786.168	Plasmenyl-PC	[M+HCO2]-	Yes
142	2787	810.5649443	7.919033333	3	12500000	33100000	10900000	2_Plasmenyl-PC(P-16:1/20:3)+HCO2 | 2_Plasmanyl-PC(O-16:1/20:4)+HCO2 | 2_Plasmenyl-PC(P-16:0/20:4)+HCO2 | 1_Plasmanyl-PC(O-16:1/20:4)+HCO2 | 1_Plasmenyl-PC(P-16:0/20:4)+HCO2	6514691.311 | 2199881.717 | 2199881.717 | 1300925.169 | 1300925.169	Plasmenyl-PC	[M+HCO2]-	No
435	3998	814.5960631	8.916433333	1	3285580.813	9834052.794	2861769.954	2_Plasmenyl-PC(P-18:1/18:1)+HCO2 | 1_Plasmanyl-PC(O-18:1/18:2)+HCO2 | 1_Plasmenyl-PC(P-18:0/18:2)+HCO2 | 1_Plasmenyl-PC(P-18:1/18:1)+HCO2 | 1_Plasmanyl-PC(O-16:1/20:2)+HCO2 | 1_Plasmenyl-PC(P-16:0/20:2)+HCO2	902826.28 | 254521.453 | 254521.453 | 26427.405 | 13627.193 | 13627.193	Plasmenyl-PC	[M+HCO2]-	No
569	2409	812.5803572	8.2531	1	2465232.281	6871809.891	2176520.311	2_Plasmenyl-PC(P-18:1/18:2)+HCO2	2498595.258	Plasmenyl-PC	[M+HCO2]-	Yes
379	2351	838.5960686	8.704272222	3	3922360.597	11700000	3761878.776	2_Plasmenyl-PC(P-18:1/20:3)+HCO2	2788504.772	Plasmenyl-PC	[M+HCO2]-	Yes
270	3659	836.5796318	7.919033333	1	5743993.5	14600000	4994864.751	1_Plasmenyl-PC(P-18:1/20:4)+HCO2 | 1_Plasmanyl-PC(O-16:1/22:5)+HCO2 | 1_Plasmenyl-PC(P-16:0/22:5)+HCO2	195982.086 | 69394.788 | 69394.788	Plasmenyl-PC	[M+HCO2]-	No
902	1887	774.5433777	8.043577778	1	1332960.145	4258707.414	1136428.912	2_Plasmenyl-PE(P-18:1/22:5)-H	959166.667	Plasmenyl-PE	[M-H]-	Yes
1850	1714	700.5272517	8.384555556	3	382038.1997	1105826.695	311928.6848	2_Plasmenyl-PE(P-16:0/18:1)-H	13097666.48	Plasmenyl-PE	[M-H]-	Yes
806	2318	700.5283859	8.928966667	3	1558595.576	5237601.539	1409855.697	2_Plasmenyl-PE(P-16:0/18:1)-H | 2_Plasmenyl-PE(P-18:1/16:0)-H	826633.432 | 653871.552	Plasmenyl-PE	[M-H]-	Yes
361	2670	698.5126966	8.250361111	3	4155756.928	13800000	3603067.085	2_Plasmenyl-PE(P-16:0/18:2)-H	2223739.742	Plasmenyl-PE	[M-H]-	Yes
117	2812	722.5126023	8.061433333	3	17300000	54400000	14900000	2_Plasmenyl-PE(P-16:0/20:4)-H	6420309.227	Plasmenyl-PE	[M-H]-	Yes
640	2560	720.4963731	7.584666667	3	2102178.115	6538385.231	1886433.401	2_Plasmenyl-PE(P-16:0/20:5)-H	870871.106	Plasmenyl-PE	[M-H]-	Yes
245	2537	746.5126687	7.8293	3	6361257.825	13300000	5652934.735	2_Plasmenyl-PE(P-16:0/22:6)-H	1157204.905	Plasmenyl-PE	[M-H]-	Yes
703	2321	728.5600136	9.890777778	3	1852605.897	5202881.015	1567603.695	2_Plasmenyl-PE(P-18:0/18:1)-H	434661.65	Plasmenyl-PE	[M-H]-	Yes
206	2758	726.5433947	9.073877778	3	7618957.041	27500000	6842144.892	2_Plasmenyl-PE(P-18:0/18:2)-H	2078351.182	Plasmenyl-PE	[M-H]-	Yes
102	4076	750.5425471	8.876761111	1	21600000	69500000	19500000	2_Plasmenyl-PE(P-18:0/20:4)-H | 2_Plasmanyl-PE(O-16:0/22:5)-H	4643895.194 | 702804.694	Plasmenyl-PE	[M-H]-	No
1284	1988	778.5744597	9.498888889	3	812693.907	2383280.618	741378.5792	2_Plasmenyl-PE(P-18:0/22:4)-H	199642.39	Plasmenyl-PE	[M-H]-	Yes
657	2418	776.5585831	8.869622222	3	2038394.431	6635034.705	1754908.158	2_Plasmenyl-PE(P-18:0/22:5)-H	822515.064	Plasmenyl-PE	[M-H]-	Yes
289	4187	774.5434614	8.597261111	1	5118995.548	14400000	4555552.355	2_Plasmenyl-PE(P-18:0/22:6)-H	1067584.453	Plasmenyl-PE	[M-H]-	Yes
105	3877	748.5280211	8.075777778	2	19400000	61000000	15600000	2_Plasmenyl-PE(P-18:1/20:4)-H | 2_Plasmenyl-PE(P-16:0/22:5)-H	6252097.437 | 1394107.677	Plasmenyl-PE	[M-H]-	Yes
888	3156	778.5742687	9.803127778	1	1353819.479	3920607.028	1216783.779	2_Plasmenyl-PE(P-20:0/20:4)-H	335501.275	Plasmenyl-PE	[M-H]-	Yes
1981	1178	802.5762715	9.452722222	3	309588.6366	945531.9871	282773.9302	2_Plasmenyl-PE(P-20:0/22:6)-H	86132.782	Plasmenyl-PE	[M-H]-	Yes
1887	1054	728.5585077	9.214433333	3	364182.7562	1761318.785	312024.2731	2_Plasmenyl-PE(P-20:1/16:0)-H	278661.546	Plasmenyl-PE	[M-H]-	Yes
1776	1452	818.5325514	8.874044444	3	420789.3113	903859.2008	387986.6796	2_Plasmenyl-PS(P-18:1/22:5)-H	234242.72	Plasmenyl-PS	[M-H]-	Yes
1807	1575	826.595305	8.456133333	3	402757.8455	902939.2149	304176.764	2_Plasmenyl-PS(P-20:0/20:2)-H | 2_Plasmenyl-PS(P-20:1/20:1)-H	478499.3 | 76703.06	Plasmenyl-PS	[M-H]-	Yes
2082	885	826.5953655	8.283344444	3	250445.3679	588984.1792	217999.9007	2_Plasmenyl-PS(P-20:1/20:1)-H	44390.65	Plasmenyl-PS	[M-H]-	Yes
863	2172	771.5655218	7.086311111	3	1416595.763	3778167.68	876202.1907	1_SM(d18:1/18:2)+HCO2 | 1_SM(d18:2/18:1)+HCO2	25297.056 | 24509.561	SM	[M+HCO2]-	Yes
171	2736	817.644488	9.785322222	3	9308894.854	24700000	7996693.928	1_SM(d21:0/18:1)+HCO2	1363276.02	SM	[M+HCO2]-	Yes
1179	2013	815.6307431	8.886655556	3	910970.8845	2840373.913	792300.5381	1_SM(d21:0/18:2)+HCO2 | 1_SM(d19:0/20:2)+HCO2	40214.568 | 15294.522	SM	[M+HCO2]-	Yes
111117	IS	762.5295706	8.686011111	3	1023939.72	1798467.855	617441.7686	4_OxPE(20:0_15:0(COOH))-H | 4_OxPE(21:0_14:0(COOH))-H | 4_OxPE(22:0_13:0(COOH))-H | 4_OxPE(23:0_12:0(COOH))-H | 4_OxPE(24:0_11:0(COOH))-H | 4_OxPE(25:0_10:0(COOH))-H | 4_OxPE(26:0_9:0(COOH))-H | 4_OxPE(13:0_22:1(OO))-H | 4_OxPE(15:0_20:1(OO))-H | 4_OxPE(17:0_18:1(OO))-H | 4_OxPE(18:0_17:1(OO))-H | 4_OxPE(19:0_16:1(OO))-H | 4_OxPE(20:0_15:1(OO))-H | 4_OxPE(21:0_14:1(OO))-H | 4_PC(13:0_18:1)+HCO2 |…
111118	IS	762.5296958	8.9456	1	240519.8185	280049.5489	101719.3719	4_OxPE(20:0_15:0(COOH))-H | 4_OxPE(21:0_14:0(COOH))-H | 4_OxPE(22:0_13:0(COOH))-H | 4_OxPE(23:0_12:0(COOH))-H | 4_OxPE(24:0_11:0(COOH))-H | 4_OxPE(25:0_10:0(COOH))-H | 4_OxPE(26:0_9:0(COOH))-H | 4_OxPE(13:0_22:1(OO))-H | 4_OxPE(15:0_20:1(OO))-H | 4_OxPE(17:0_18:1(OO))-H | 4_OxPE(18:0_17:1(OO))-H | 4_OxPE(19:0_16:1(OO))-H | 4_OxPE(20:0_15:1(OO))-H | 4_OxPE(21:0_14:1(OO))-H | 4_PC(13:0_18:1)+HCO2 |…
111115	IS	761.5810784	8.010544444	3	48300000	134000000	41800000	4_SM(d13:0_22:1)+HCO2 | 4_SM(d14:1_21:0)+HCO2 | 4_SM(d15:0_20:1)+HCO2 | 4_SM(d15:1_20:0)+HCO2 | 4_SM(d16:1_19:0)+HCO2 | 4_SM(d17:0_18:1)+HCO2 | 4_SM(d17:1_18:0)+HCO2 | 4_SM(d18:0_17:1)+HCO2 | 4_SM(d18:1_17:0)+HCO2 | 4_SM(d19:0_16:1)+HCO2 | 4_SM(d20:0_15:1)+HCO2 | 4_SM(d20:1_15:0)+HCO2 | 4_SM(d21:0_14:1)+HCO2 | 4_SM(d22:1_13:0)+HCO2
