# Supplementary material for: Software tool for internal standard based normalization of lipids, and effect of data-processing strategies on resulting values
Source: BMC Bioinformatics. 2019 Apr 29;20:217. doi: 10.1186/s12859-019-2803-8 (PMC6489209; doi:10.1186/s12859-019-2803-8)
Supplement: Supplementary file 3 — LipidMatch Normalizer Software. The LMN_Software.zip file contains batch files for lipidomics with MZmine processing and the LipidMatch Normalizer R script. The .zip file also contains files to guide the user in using LipidMatch, which include: A manual and troubleshooting document, and example input and output data (the data used in this paper). For the most up to date version of LipidMatch Normalizer please visit: http://secim.ufl.edu/secim-tools/. (ZIP 126 kb) [file 12859_2019_2803_MOESM3_ESM.zip › LMN_Software/Example_Files/NIST_SRM_1950/Feature_Table_Pos_Area.csv]

ID	row ID	row m/z	row retention time	row number of detected peaks	QE1_REP_34_QC1_02_fullAIFpos.mzXML Peak area	QE1_REP_34_QC1_28_DDTargetedpos.mzXML Peak area	QE1_REP_34_QC1_26_DDTargetedPos.mzXML Peak area	ID_Ranked	Intensity_Ranked	Class_At_Max_Intensity	Adduct_At_Max_Intensity	Only_One_Class
NA	NA	NA	NA	NA	NA	NA	NA	NA	NA	NA	NA	NA
10	4428	369.3517982	14.44638889	2	1.97E+09	1.90E+09	1.87E+09	2_fragment(cholestadiene+H)CE+NH4	218847320.5	CE	[M+NH4]+	Yes
23	4082	369.3518221	14.90805	3	1.12E+09	1.07E+09	1.08E+09	2_fragment(cholestadiene+H)CE+NH4	92288162.9	CE	[M+NH4]+	Yes
62	3799	369.3517729	14.139	3	4.39E+08	4.36E+08	3.94E+08	2_fragment(cholestadiene+H)CE+NH4	85329742.3	CE	[M+NH4]+	Yes
99	3798	369.3517369	13.98076667	1	1.99E+08	1.85E+08	1.81E+08	2_fragment(cholestadiene+H)CE+NH4	27040620.7	CE	[M+NH4]+	Yes
224	3845	369.3518639	15.40566667	3	5.59E+07	4.65E+07	4.60E+07	2_fragment(cholestadiene+H)CE+NH4	6035296.92	CE	[M+NH4]+	Yes
247	3788	369.3517402	7.098611111	3	4.06E+07	3.82E+07	3.88E+07	2_fragment(cholestadiene+H)CE+NH4 | 1_fragment(cholestadiene+H)CE+NH4	4323842.46 | 898772.676	CE	[M+NH4]+	Yes
166	3947	668.6346629	14.89748333	3	8.59E+07	8.00E+07	8.28E+07	2_CE(18:1)+NH4 | 1_CE(18:1)+NH4	92288162.9 | 6284034.83	CE	[M+NH4]+	Yes
48	4055	666.619106	14.44638889	3	5.95E+08	5.67E+08	5.67E+08	2_CE(18:2)+NH4	218847320.5	CE	[M+NH4]+	Yes
3318	540	662.5874952	13.45281111	3	6.16E+05	4.07E+05	3.46E+05	2_CE(18:4)+NH4	2634785.09	CE	[M+NH4]+	Yes
79	4029	690.6186576	14.139	3	2.73E+08	2.72E+08	2.58E+08	2_CE(20:4)+NH4 | 1_CE(20:4)+NH4	85329742.3 | 15372991.92	CE	[M+NH4]+	Yes
285	3853	688.6029966	13.64262222	3	3.70E+07	3.05E+07	3.28E+07	2_CE(20:5)+NH4 | 1_CE(20:5)+NH4	14976914.47 | 2578327.501	CE	[M+NH4]+	Yes
182	3934	714.6187652	13.86984444	3	7.39E+07	6.68E+07	6.74E+07	2_CE(22:6)+NH4	30142829.6	CE	[M+NH4]+	Yes
3180	4124	652.6601923	12.94252778	1	4.76E+05	4.91E+05	4.79E+05	2_Cer(d18:0/24:0)+H	431986.203	Cer	[M+H]+	Yes
1934	1792	650.6454164	11.7596	3	1.70E+06	1.47E+06	1.46E+06	1_Cer(d18:0/24:1)+H | 1_Cer(d18:1/24:0)+H	116245.177 | 77619.15	Cer	[M+H]+	Yes
839	3307	538.5196659	8.242744444	3	5.91E+06	5.50E+06	5.74E+06	1_Cer(d18:1/16:0)+H | 1_Cer(d17:0/17:1)+H | 1_Cer(d16:1/18:0)+H	809373.653 | 101125.793 | 66510.46	Cer	[M+H]+	Yes
77	2428	552.5353484	8.667105556	3	3.19E+08	2.79E+08	2.86E+08	2_Cer(d18:1/17:0)+H | 2_Cer(d17:0/18:1)+H | 1_Cer(d18:1/17:0)+H | 1_Cer(d17:0/18:1)+H | 1_Cer(d17:1/18:0)+H	107396715.16 | 15634842.16 | 255831.648 | 33336.635 | 15772.738	Cer	[M+H]+	Yes
1597	2286	566.5510613	9.101511111	3	2.05E+06	1.90E+06	2.14E+06	1_Cer(d18:1/18:0)+H | 1_Cer(d16:1/20:0)+H	240675.414 | 61411.132	Cer	[M+H]+	Yes
1669	2146	594.5821938	10.13694444	3	1.93E+06	1.82E+06	1.89E+06	1_Cer(d18:1/20:0)+H | 1_Cer(d16:1/22:0)+H	143338.524 | 121901.424	Cer	[M+H]+	Yes
581	3343	622.6138064	11.46284444	3	1.07E+07	9.84E+06	1.04E+07	2_Cer(d18:1/22:0)+H | 1_Cer(d18:1/22:0)+H | 1_Cer(d16:1/24:0)+H | 1_Cer(d17:1/23:0)+H | 1_Cer(d16:0/24:1)+H	3592589.37 | 1178953.19 | 206979.22 | 65704.764 | 35096.08	Cer	[M+H]+	Yes
611	3326	636.6295972	12.03965	3	9.38E+06	8.09E+06	9.57E+06	2_Cer(d18:1/23:0)+H | 2_Cer(d17:1/24:0)+H | 2_Cer(d17:0/24:1)+H | 2_Cer(d16:1/25:0)+H	3716413 | 661697.92 | 466861.861 | 158513.85	Cer	[M+H]+	Yes
255	3815	650.645181	12.51988889	3	3.82E+07	3.41E+07	3.71E+07	2_Cer(d18:1/24:0)+H | 1_Cer(d18:1/24:0)+H | 2_Cer(d17:1/25:0)+H | 1_Cer(d20:1/22:0)+H | 1_Cer(d17:1/25:0)+H | 1_Cer(d16:1/26:0)+H	16804647.7 | 5848371.58 | 579603.24 | 152282.45 | 143724.144 | 136316.209	Cer	[M+H]+	Yes
631	3255	648.6291388	11.2914	3	9.17E+06	8.32E+06	8.93E+06	2_Cer(d18:1/24:1)+H | 1_Cer(d18:1/24:1)+H | 1_Cer(d18:2/24:0)+H	3589274.49 | 1210355.87 | 59154.974	Cer	[M+H]+	Yes
1590	2376	664.6608451	12.94223889	3	2.07E+06	2.00E+06	2.11E+06	2_Cer(d18:1/25:0)+H	1087045.07	Cer	[M+H]+	Yes
775	3077	648.629098	11.50535556	3	6.73E+06	6.58E+06	6.56E+06	2_Cer(d18:2/24:0)+H | 1_Cer(d18:2/24:0)+H | 1_Cer(d18:1/24:1)+H	2081598.91 | 686559.158 | 166233.438	Cer	[M+H]+	Yes
333	3781	880.7175822	13.22945556	3	2.59E+07	2.32E+07	2.48E+07	2_Co(Q10)+NH4	8495428	CoQ	[M+NH4]+	Yes
2277	980	662.5720498	9.028783333	3	1.32E+06	7.72E+05	1.05E+06	1_DG(18:1_20:3)+NH4 | 1_DG(18:2_20:2)+NH4	35580.3 | 3841.048	DG	[M+NH4]+	Yes
1400	2387	584.5258181	8.723827778	3	2.72E+06	2.44E+06	2.50E+06	1_DG(14:0_18:1)+NH4 | 1_DG(16:0_16:1)+NH4	68946.853 | 36470.2243	DG	[M+NH4]+	Yes
1814	2052	582.5089007	8.052033333	3	1.49E+06	1.65E+06	1.71E+06	1_DG(14:0_18:2)+NH4 | 1_DG(14:1_18:1)+NH4 | 1_DG(16:1_16:1)+NH4	20952.888 | 14117.623 | 9021.369	DG	[M+NH4]+	Yes
2463	1154	586.5412167	9.625922222	3	1.06E+06	7.42E+05	8.97E+05	2_DG(16:0_16:0)+NH4 | 1_DG(16:0_16:0)+NH4	1312430.11 | 49493.975	DG	[M+NH4]+	Yes
533	3430	612.5564269	9.613883333	3	1.52E+07	1.03E+07	1.17E+07	2_DG(16:0_18:1)+NH4 | 1_DG(16:0_18:1)+NH4 | 1_DG(16:1_18:0)+NH4	6410116.753 | 707354.076 | 12237.145	DG	[M+NH4]+	Yes
389	3663	610.5410657	8.855961111	3	2.24E+07	1.75E+07	1.86E+07	2_DG(16:0_18:2)+NH4 | 1_DG(16:0_18:2)+NH4 | 1_DG(16:1_18:1)+NH4	6900333.86 | 892868.212 | 60265.8	DG	[M+NH4]+	Yes
1662	4366	608.5254006	8.273461111	1	2.04E+06	1.91E+06	1.85E+06	1_DG(16:0_18:3)+NH4 | 1_DG(16:1_18:2)+NH4	61855.135 | 16723.335	DG	[M+NH4]+	Yes
1609	1922	634.5401905	8.616133333	3	2.32E+06	2.03E+06	1.99E+06	1_DG(16:0_20:4)+NH4 | 1_DG(18:1_18:3)+NH4 | 1_DG(18:2_18:2)+NH4	90811.601 | 3702.7885 | 1565.252	DG	[M+NH4]+	Yes
756	3090	608.5255027	8.076916667	3	7.12E+06	4.53E+06	6.79E+06	1_DG(16:1_18:2)+NH4	75273.584	DG	[M+NH4]+	Yes
2198	986	640.5878969	10.81125556	3	1.54E+06	1.01E+06	1.13E+06	2_DG(18:0_18:1)+NH4 | 1_DG(18:0_18:1)+NH4	316336.47 | 71317.1309	DG	[M+NH4]+	Yes
875	3689	638.5721283	9.792688889	3	5.58E+06	4.85E+06	5.40E+06	2_DG(18:0_18:2)+NH4 | 1_DG(18:0_18:2)+NH4 | 1_DG(18:1_18:1)+NH4	544558.12 | 204925.3777 | 121206.721	DG	[M+NH4]+	Yes
365	3688	638.5721332	9.609072222	3	2.68E+07	1.92E+07	2.12E+07	2_DG(18:1_18:1)+NH4 | 1_DG(18:1_18:1)+NH4	5097686.643 | 1678384.244	DG	[M+NH4]+	Yes
210	3888	636.556483	8.858316667	3	6.11E+07	4.89E+07	5.08E+07	2_DG(18:1_18:2)+NH4 | 1_DG(18:1_18:2)+NH4 | 1_DG(16:1_20:2)+NH4	9506212.24 | 3238713.036 | 6044.287	DG	[M+NH4]+	Yes
3025	648	664.5877577	9.705494444	3	8.42E+05	5.56E+05	5.59E+05	1_DG(18:1_20:2)+NH4 | 1_DG(18:2_20:1)+NH4	15398.809 | 15247.608	DG	[M+NH4]+	Yes
692	4470	660.5568125	8.631477778	1	8.57E+06	7.33E+06	7.64E+06	1_DG(18:1_20:4)+NH4 | 1_DG(18:2_20:3)+NH4	350722.36 | 33207.93	DG	[M+NH4]+	Yes
2519	1510	686.5732197	8.646816667	3	8.45E+05	7.64E+05	9.13E+05	1_DG(18:1_22:5)+NH4	14372.658	DG	[M+NH4]+	Yes
352	3720	634.5407341	8.197361111	3	2.56E+07	2.25E+07	2.27E+07	1_DG(18:2_18:2)+NH4 | 1_DG(18:1_18:3)+NH4 | 1_DG(16:1_20:3)+NH4	883620.905 | 90534.114 | 13201.139	DG	[M+NH4]+	Yes
2129	2410	632.5240562	7.681788889	3	1.21E+06	1.21E+06	1.52E+06	1_DG(18:2_18:3)+NH4	109648.178	DG	[M+NH4]+	Yes
2265	1351	798.6823067	11.26499444	3	1.15E+06	8.10E+05	1.06E+06	2_GlcCer(d18:1/23:0)+H	3888164.595	GlcCer	[M+H]+	Yes
1111	2606	812.6982391	11.85971111	3	4.06E+06	3.24E+06	3.61E+06	2_GlcCer(d18:1/24:0)+H	1557767.61	GlcCer	[M+H]+	Yes
2566	1515	806.6480941	10.60500556	3	1.32E+06	7.53E+05	8.20E+05	2_GlcCer(d18:1/24:3)+H	1106039.976	GlcCer	[M+H]+	Yes
513	3656	468.3086111	0.8274	3	1.50E+07	1.21E+07	1.27E+07	1_LPC(14:0)+H	1899657.204	LPC	[M+H]+	Yes
11	4092	496.3399533	1.537427778	3	2.12E+09	1.81E+09	1.83E+09	2_LPC(16:0)+H | 1_LPC(16:0)+H	636220888 | 190946612.32	LPC	[M+H]+	Yes
237	3874	518.3224162	1.540766667	3	5.27E+07	3.98E+07	4.17E+07	2_LPC(16:0)+Na | 1_LPC(16:0)+Na	337383527.77 | 1403831.384	LPC	[M+Na]+	Yes
226	3842	494.3243999	0.93495	3	5.42E+07	4.39E+07	4.58E+07	1_LPC(16:1)+H	4070166.84	LPC	[M+H]+	Yes
13	3702	510.3558809	2.162316667	2	1.98E+09	1.59E+09	1.66E+09	2_LPC(17:0)+H | 1_LPC(17:0)+H	523751891 | 3032458.37	LPC	[M+H]+	Yes
137	167	532.3371162	2.189716667	3	1.48E+08	9.94E+07	1.09E+08	2_LPC(17:0)+Na	276094084	LPC	[M+Na]+	Yes
30	3875	524.3713806	2.97785	1	9.82E+08	7.58E+08	8.07E+08	2_LPC(18:0)+H | 1_LPC(18:0)+H	261327418 | 88664527.98	LPC	[M+H]+	Yes
316	3813	546.3531292	2.959388889	3	4.22E+07	2.42E+07	2.70E+07	2_LPC(18:0)+Na | 1_LPC(18:0)+Na	138428363.91 | 1077012.647	LPC	[M+Na]+	Yes
59	3881	522.3557869	1.715944444	3	5.11E+08	3.51E+08	4.48E+08	2_LPC(18:1)+H | 1_LPC(18:1)+H	138013382.6 | 43984514.5	LPC	[M+H]+	Yes
47	4064	520.3402322	1.082844444	3	6.81E+08	5.38E+08	5.73E+08	2_LPC(18:2)+H | 1_LPC(18:2)+H	263867018 | 73608366.6	LPC	[M+H]+	Yes
383	3817	542.321724	1.088988889	3	2.78E+07	1.78E+07	1.91E+07	2_LPC(18:2)+Na | 1_LPC(20:5)+H | 1_LPC(18:2)+Na	136424456.64 | 1513795.713 | 1039654.4636	LPC	[M+Na]+	Yes
730	3183	518.3245926	0.786905556	3	8.08E+06	6.77E+06	7.16E+06	1_LPC(18:3)+H	906504.502	LPC	[M+H]+	Yes
1181	2999	552.4026582	4.766988889	3	3.89E+06	3.02E+06	3.25E+06	2_LPC(20:0)+H	2483051.89	LPC	[M+H]+	Yes
980	2759	550.3868776	3.147266667	3	5.05E+06	3.77E+06	4.42E+06	1_LPC(20:1)+H	522835.727	LPC	[M+H]+	Yes
265	3834	546.3566029	1.328211111	3	4.22E+07	3.50E+07	3.58E+07	1_LPC(20:3)+H	3951524.75	LPC	[M+H]+	Yes
3242	1071	568.33779	1.342283333	3	6.38E+05	4.37E+05	4.51E+05	2_LPC(20:3)+Na | 1_LPC(20:3)+Na	59829801.355 | 13518.893	LPC	[M+Na]+	Yes
125	3980	544.341047	1.019894444	3	1.50E+08	1.20E+08	1.23E+08	1_LPC(20:4)+H	15935787.65	LPC	[M+H]+	Yes
1346	3087	566.3216526	1.049938889	3	4.09E+06	2.52E+06	2.62E+06	2_LPC(20:4)+Na	132569521.5	LPC	[M+Na]+	Yes
880	3212	542.3243307	0.726016667	3	5.90E+06	4.98E+06	5.30E+06	1_LPC(20:5)+H	1006468.336	LPC	[M+H]+	Yes
1199	2671	572.3724667	1.658294444	3	3.37E+06	2.99E+06	3.16E+06	1_LPC(22:4)+H	446856.768	LPC	[M+H]+	Yes
760	3367	570.3558344	1.122294444	3	8.10E+06	6.41E+06	6.74E+06	1_LPC(22:5)+H	945931.218	LPC	[M+H]+	Yes
415	3709	568.3399896	0.941244444	3	1.98E+07	1.65E+07	1.71E+07	1_LPC(22:6)+H	1630532.523	LPC	[M+H]+	Yes
3276	684	502.2933807	8.870422222	3	5.05E+05	3.76E+05	4.31E+05	2_LPE(20:4)+H	7107493.58	LPE	[M+H]+	Yes
1916	890	550.3101617	3.242722222	3	7.82E+05	1.50E+06	1.49E+06	1_OxLPC(18:3(OO))+H | 1_OxLPC(18:2(Ke,OH))+H	443492.66 | 443492.66	OxLPC	[M+H]+	Yes
3093	784	834.7186173	12.97071111	3	8.59E+05	4.60E+05	5.23E+05	2_OxTG(14:1_14:1_20:1(OH))+NH4	1202491.9	OxTG	[M+NH4]+	Yes
1876	604	892.7948005	13.61406111	3	1.58E+06	1.34E+06	1.54E+06	2_OxTG(16:0_16:0_20:2(OH))+NH4 | 2_OxTG(16:0_16:0_20:1(Ke))+NH4	865402 | 865402	OxTG	[M+NH4]+	Yes
587	1700	914.7783756	13.81743889	2	1.28E+07	1.02E+07	9.72E+06	2_OxTG(18:1_18:1_18:3(OH))+NH4 | 2_OxTG(18:1_18:1_18:2(Ke))+NH4	2056909 | 2056909	OxTG	[M+NH4]+	Yes
793	3037	912.764227	13.29567778	3	8.09E+06	5.66E+06	6.33E+06	2_OxTG(18:2_18:2_18:2(OH))+NH4 | 2_OxTG(18:2_18:2_18:1(Ke))+NH4 | 2_OxTG(18:1_18:2_18:3(OH))+NH4 | 2_OxTG(18:1_18:2_18:2(Ke))+NH4	3130630.91 | 3130630.91 | 1498523.12 | 1498523.12	OxTG	[M+NH4]+	Yes
92	3962	772.5841291	8.139083333	3	2.13E+08	1.93E+08	2.09E+08	1_PC(17:0_18:2)+H	11234987.69	PC	[M+H]+	Yes
19	4081	812.6161968	8.715522222	3	1.36E+09	1.15E+09	1.21E+09	2_PC(18:0_20:3)+H | 1_PC(18:0_20:3)+H	544826939.95 | 153912548.39	PC	[M+H]+	Yes
351	3707	704.5231592	6.950738889	3	2.59E+07	2.12E+07	2.27E+07	2_PC(14:0_16:1)+H | 1_PC(14:0_16:1)+H | 1_PC(14:1_16:0)+H	297311895.62 | 4327462.425 | 4322730.847	PC	[M+H]+	Yes
73	4044	730.5387551	7.071755556	3	3.24E+08	2.99E+08	3.11E+08	1_PC(14:0_18:2)+H | 1_PC(16:1_16:1)+H	33389780.872 | 33320017.761	PC	[M+H]+	Yes
196	3937	754.5385739	6.948383333	3	6.77E+07	5.62E+07	6.08E+07	2_PC(14:0_20:4)+H	298105007.8	PC	[M+H]+	Yes
169	3951	744.5541343	7.413677778	3	8.97E+07	8.00E+07	8.23E+07	1_PC(15:0_18:2)+H	5491083.275	PC	[M+H]+	Yes
89	4004	734.5705052	8.355083333	3	2.26E+08	2.14E+08	2.19E+08	2_PC(16:0_16:0)+H | 1_PC(16:0_16:0)+H	1413394885.93 | 25643068.34	PC	[M+H]+	Yes
71	4032	732.5541755	7.639544444	3	3.51E+08	3.05E+08	3.19E+08	1_PC(16:0_16:1)+H	33665586.09	PC	[M+H]+	Yes
163	3950	746.5695482	7.994327778	3	8.98E+07	8.12E+07	8.47E+07	1_PC(16:0_17:1)+H | 1_PC(15:0_18:1)+H	13777211.39 | 13774921.181	PC	[M+H]+	Yes
3	4097	760.5859659	8.369177778	3	3.61E+09	3.42E+09	3.60E+09	2_PC(16:0_18:1)+H | 1_PC(16:0_18:1)+H	1439510484.87 | 338736300.8	PC	[M+H]+	Yes
1	4100	758.5700835	7.747094444	3	5.88E+09	5.70E+09	5.79E+09	2_PC(16:0_18:2)+H | 1_PC(16:0_18:2)+H	1531448791.07 | 554951834.6	PC	[M+H]+	Yes
434	3535	780.5524087	7.694638889	3	1.50E+07	1.59E+07	1.62E+07	1_PC(16:0_18:2)+Na	1132760.046	PC	[M+Na]+	Yes
56	4063	756.5539517	7.269344444	3	4.92E+08	4.34E+08	4.58E+08	1_PC(16:0_18:3)+H | 1_PC(16:1_18:2)+H	42695426.001 | 42631588.041	PC	[M+H]+	Yes
812	3179	778.5363003	7.2764	3	6.64E+06	4.83E+06	6.05E+06	1_PC(16:0_18:3)+Na	424654.126	PC	[M+Na]+	Yes
7	4093	784.5852017	7.919855556	3	2.78E+09	2.54E+09	2.71E+09	2_PC(16:0_20:3)+H | 1_PC(16:0_20:3)+H	983732632.71 | 292022872.8	PC	[M+H]+	Yes
5	4078	782.5694969	7.610361111	3	3.28E+09	3.17E+09	3.02E+09	2_PC(16:0_20:4)+H | 1_PC(16:0_20:4)+H	1466488938.82 | 382379485	PC	[M+H]+	Yes
35	4075	780.5544517	7.155644444	3	7.37E+08	6.46E+08	6.76E+08	1_PC(16:0_20:5)+H	61869219.59	PC	[M+H]+	Yes
15	4073	806.5681309	7.406727778	3	1.56E+09	1.42E+09	1.44E+09	2_PC(16:0_22:6)+H | 1_PC(16:0_22:6)+H	752551497.1 | 265245435.52	PC	[M+H]+	Yes
55	4062	756.5540154	7.1109	3	4.95E+08	4.60E+08	4.61E+08	2_PC(16:1_18:2)+H | 1_PC(16:1_18:2)+H	640705523.06 | 93011144.2	PC	[M+H]+	Yes
367	3839	778.5363192	7.106272222	3	2.36E+07	1.98E+07	2.10E+07	1_PC(16:1_18:2)+Na | 1_PC(14:0_20:3)+Na	3264525.435 | 3187308.459	PC	[M+Na]+	Yes
18	3946	762.6014065	9.216711111	3	1.46E+09	1.27E+09	1.35E+09	2_PC(17:0_17:0)+H | 2_PC(16:0_18:0)+H | 1_PC(16:0_18:0)+H	772068691.78 | 513939222.13 | 9588802.375	PC	[M+H]+	Yes
149	3926	774.6005736	8.7865	3	1.10E+08	8.68E+07	9.44E+07	1_PC(17:0_18:1)+H	10756459.57	PC	[M+H]+	Yes
310	3773	798.5987235	8.29565	3	3.11E+07	2.59E+07	2.79E+07	1_PC(17:0_20:3)+H	2443533.947	PC	[M+H]+	Yes
185	3867	796.5844434	7.981405556	3	6.65E+07	9.41E+07	6.45E+07	1_PC(17:0_20:4)+H	7493726.742	PC	[M+H]+	Yes
716	3404	794.5685705	7.494144444	3	8.00E+06	7.17E+06	7.35E+06	1_PC(17:0_20:5)+H	1483391.905	PC	[M+H]+	Yes
254	3760	770.5684333	7.432383333	3	3.93E+07	3.72E+07	3.53E+07	1_PC(17:1_18:2)+H	2583971.404	PC	[M+H]+	Yes
20	4051	788.6140542	9.208461111	3	1.28E+09	1.15E+09	1.20E+09	2_PC(18:0_18:1)+H | 1_PC(18:0_18:1)+H	771608290.97 | 112130990.66	PC	[M+H]+	Yes
2	4099	786.6013547	8.529138889	3	4.72E+09	4.36E+09	4.47E+09	2_PC(18:0_18:2)+H | 1_PC(18:0_18:2)+H	1229549018.42 | 353379034	PC	[M+H]+	Yes
379	3665	808.5844995	8.564338889	3	1.82E+07	1.96E+07	2.05E+07	1_PC(18:0_18:2)+Na	1779137.39	PC	[M+Na]+	Yes
467	3489	816.6479204	10.19979444	3	1.71E+07	1.36E+07	1.44E+07	1_PC(18:0_20:1)+H	4458950.833	PC	[M+H]+	Yes
173	3948	814.6311066	9.297672222	2	7.59E+07	8.15E+07	7.91E+07	1_PC(18:0_20:2)+H	16649397.22	PC	[M+H]+	Yes
9	3993	810.600284	8.336405556	3	2.03E+09	1.95E+09	1.98E+09	1_PC(18:0_20:4)+H	172007114.5	PC	[M+H]+	Yes
679	1903	832.5825178	8.29565	3	7.75E+06	7.90E+06	8.21E+06	1_PC(18:0_20:4)+Na	391682.669	PC	[M+Na]+	Yes
114	3973	838.6308511	8.930205556	3	1.57E+08	1.28E+08	1.37E+08	1_PC(18:0_22:4)+H	18565765.02	PC	[M+H]+	Yes
128	3966	836.6153647	8.66345	3	1.35E+08	1.16E+08	1.21E+08	1_PC(18:0_22:5)+H	12066595.66	PC	[M+H]+	Yes
45	3793	834.6001299	8.116511111	3	6.02E+08	5.52E+08	5.82E+08	1_PC(18:0_22:6)+H	73638471.22	PC	[M+H]+	Yes
33	3969	808.5827717	7.630033333	2	7.32E+08	6.94E+08	7.15E+08	1_PC(18:1_20:4)+H | 1_PC(16:0_22:5)+H	62183987.35 | 62174829.36	PC	[M+H]+	Yes
112	3699	832.5839243	7.451927778	3	1.52E+08	1.36E+08	1.40E+08	1_PC(18:1_22:6)+H	15171431.24	PC	[M+H]+	Yes
28	4077	782.5694757	7.224438889	3	9.89E+08	8.85E+08	9.08E+08	1_PC(18:2_18:2)+H | 1_PC(18:1_18:3)+H	133664752.12 | 133312145.554	PC	[M+H]+	Yes
42	4072	806.5681309	7.094633333	3	6.57E+08	6.03E+08	6.29E+08	2_PC(18:2_20:4)+H | 1_PC(18:2_20:4)+H | 1_PC(18:1_20:5)+H	644140958.21 | 68275759.985 | 40462983.58	PC	[M+H]+	Yes
505	3546	838.6301564	9.172061111	3	1.41E+07	1.20E+07	1.28E+07	1_PC(20:0_20:4)+H	1310456.079	PC	[M+H]+	Yes
370	3657	834.5997091	8.706233333	3	2.18E+07	1.97E+07	2.07E+07	2_PC(20:3_20:3)+H | 1_PC(18:0_20:3)+Na	519713182.51 | 1374271.531	PC	[M+H]+	Yes
280	3837	830.5694669	6.937605556	3	4.01E+07	3.12E+07	3.35E+07	1_PC(20:4_20:4)+H | 1_PC(18:2_22:6)+H	8329703.21 | 8312707.431	PC	[M+H]+	Yes
718	3196	746.5703205	9.370144444	3	7.82E+06	6.73E+06	7.33E+06	2_PE(36:1)+H | 1_PE(18:0_18:1)+H	882604 | 159067.025	PE	[M+H]+	Yes
1494	2738	794.5703769	8.482466667	3	2.36E+06	2.26E+06	2.28E+06	2_PE(40:5)+H	298715.3	PE	[M+H]+	Yes
168	1800	720.5542122	9.368805556	3	8.96E+07	7.39E+07	8.24E+07	2_PE(17:0_17:0)+H | 2_PE(34:0)+H	10301046.2 | 9009479	PE	[M+H]+	Yes
220	3893	744.5550798	8.667105556	3	5.34E+07	4.50E+07	4.74E+07	2_PE(18:0_18:2)+H | 2_PE(36:2)+H | 1_PE(18:0_18:2)+H | 1_PE(18:1_18:1)+H	8192222 | 7138484 | 1464452.39 | 1271883.149	PE	[M+H]+	Yes
236	3886	768.5537217	8.489377778	3	4.24E+07	3.99E+07	4.26E+07	2_PE(18:0_20:4)+H | 2_PE(38:4)+H | 1_PE(18:0_20:4)+H | 1_PE(18:1_20:3)+H	6026247 | 3491586 | 2653290.714 | 1087501.634	PE	[M+H]+	Yes
731	3363	718.5402568	8.522233333	3	8.21E+06	7.11E+06	7.06E+06	2_PE(34:1)+H	829736.4	PE	[M+H]+	Yes
343	3777	716.5240941	7.886816667	3	2.42E+07	2.22E+07	2.34E+07	2_PE(34:2)+H	2733129	PE	[M+H]+	Yes
413	3636	742.5384146	7.893727778	3	1.79E+07	1.07E+07	1.72E+07	2_PE(36:3)+H | 1_PE(18:1_18:2)+H	1919480 | 153550.431	PE	[M+H]+	Yes
549	3565	740.5219952	7.728438889	3	1.13E+07	1.08E+07	1.10E+07	2_PE(36:4)+H	740191.9	PE	[M+H]+	Yes
2209	2316	738.5072173	7.277738889	3	1.18E+06	1.12E+06	1.10E+06	2_PE(36:5)+H	145568.7	PE	[M+H]+	Yes
1025	3182	770.5706496	8.846538889	3	4.90E+06	3.86E+06	4.12E+06	2_PE(38:3)+H | 1_PE(18:0_20:3)+H	846224.85 | 170924.484	PE	[M+H]+	Yes
350	4522	764.5234731	7.527427778	1	2.35E+07	2.12E+07	2.28E+07	2_PE(38:6)+H	3191790	PE	[M+H]+	Yes
2211	1661	796.5858238	9.072316667	3	1.24E+06	1.03E+06	1.12E+06	2_PE(40:4)+H	312718.55	PE	[M+H]+	Yes
500	3644	792.55472	8.251105556	3	1.39E+07	1.23E+07	1.31E+07	2_PE(40:6)+H	2005549	PE	[M+H]+	Yes
1829	2582	790.5373633	7.537088889	3	1.62E+06	1.53E+06	1.64E+06	2_PE(40:7)+H	281428.1	PE	[M+H]+	Yes
568	81	751.5482204	8.622138889	3	1.26E+07	9.10E+06	1.07E+07	2_PG(17:0_17:0)+H	6332995	PG	[M+H]+	Yes
157	1278	768.5773776	8.615127778	3	1.03E+08	8.60E+07	8.93E+07	2_PG(17:0_17:0)+NH4 | 2_PG(34:0)+NH4 | 1_PG(16:0_18:0)+NH4	23250444 | 20804700 | 41525.885	PG	[M+NH4]+	Yes
1410	2872	826.5420204	7.085983333	3	2.53E+06	2.35E+06	2.47E+06	2_PI(32:1)+NH4	602863.44	PI	[M+NH4]+	Yes
794	3392	852.5599206	7.221105556	3	6.58E+06	5.92E+06	6.32E+06	2_PI(34:2)+NH4 | 2_OxPE(38:1(OOOKeO))+H | 2_OxPE(38:2(OOOOO))+H	1565329 | 138622.1 | 138622.1	PI	[M+NH4]+	No
416	3730	880.592116	7.886816667	3	1.75E+07	1.67E+07	1.70E+07	2_PI(36:2)+NH4	4325255	PI	[M+NH4]+	Yes
1004	2732	878.5758586	7.240133333	3	4.72E+06	3.86E+06	4.24E+06	2_PI(36:3)+NH4	657411.5	PI	[M+NH4]+	Yes
531	3685	876.5605852	7.11685	3	1.13E+07	1.18E+07	1.20E+07	2_PI(36:4)+NH4	2904914	PI	[M+NH4]+	Yes
870	3317	906.6065181	8.055672222	3	5.44E+06	4.82E+06	5.60E+06	2_PI(38:3)+NH4	1275725	PI	[M+NH4]+	Yes
327	3824	904.5900853	7.781522222	3	2.64E+07	2.47E+07	2.56E+07	2_PI(38:4)+NH4	4642314	PI	[M+NH4]+	Yes
680	3213	902.5757138	7.123788889	3	7.97E+06	7.58E+06	7.86E+06	2_PI(38:5)+NH4	872151.1	PI	[M+NH4]+	Yes
2966	1259	900.5618657	6.948727778	3	6.15E+05	5.10E+05	5.89E+05	2_PI(38:6)+NH4	152501.8	PI	[M+NH4]+	Yes
3245	936	932.6231314	8.256761111	2	4.48E+05	4.15E+05	4.54E+05	2_PI(40:4)+NH4	153289.6	PI	[M+NH4]+	Yes
2103	2450	928.5918402	7.565238889	3	1.24E+06	1.22E+06	1.26E+06	2_PI(40:6)+NH4	309716.6	PI	[M+NH4]+	Yes
406	3651	480.3452276	1.9013	3	1.95E+07	1.69E+07	1.76E+07	2_Plasmanyl-LPC(O-16:1)+H	44555534.3	Plasmanyl-LPC	[M+H]+	Yes
982	2799	510.3921735	3.699833333	3	5.01E+06	3.98E+06	4.41E+06	1_Plasmanyl-LPC(O-18:0)+H	92042.1772	Plasmanyl-LPC	[M+H]+	Yes
1752	2499	566.4551646	6.218583333	3	2.14E+06	1.70E+06	1.76E+06	1_Plasmanyl-LPC(O-22:0)+H	74467.78	Plasmanyl-LPC	[M+H]+	Yes
1911	2171	564.4394165	5.251133333	3	1.63E+06	1.38E+06	1.50E+06	1_Plasmanyl-LPC(O-22:1)+H	48329.03	Plasmanyl-LPC	[M+H]+	Yes
1162	3063	592.4703216	6.189111111	3	3.88E+06	3.14E+06	3.33E+06	2_Plasmanyl-LPC(O-24:1)+H	8869024.48	Plasmanyl-LPC	[M+H]+	Yes
164	3918	720.5901866	8.918233333	3	9.79E+07	7.78E+07	8.41E+07	1_Plasmanyl-PC(O-16:0/16:0)+H	10082385.06	Plasmanyl-PC	[M+H]+	Yes
101	3999	744.590758	8.242744444	3	1.94E+08	1.65E+08	1.73E+08	1_Plasmanyl-PC(O-16:0/18:2)+H	5537509.07	Plasmanyl-PC	[M+H]+	Yes
53	4052	768.589969	8.069944444	3	4.88E+08	4.96E+08	4.71E+08	1_Plasmanyl-PC(O-16:0/20:4)+H	23780211.25	Plasmanyl-PC	[M+H]+	Yes
103	3964	746.6058908	8.890588889	3	1.98E+08	1.63E+08	1.72E+08	1_Plasmanyl-PC(O-16:1/18:0)+H | 1_Plasmanyl-PC(O-18:1/16:0)+H | 1_Plasmenyl-PC(P-18:0/16:0)+H | 1_Plasmanyl-PC(O-16:0/18:1)+H	13369708.33 | 13369708.33 | 13369708.33 | 13369274.68	Plasmanyl-PC	[M+H]+	No
663	3257	774.635315	9.914133333	3	9.87E+06	7.96E+06	8.39E+06	1_Plasmanyl-PC(O-18:0/18:1)+H	2674648.239	Plasmanyl-PC	[M+H]+	Yes
152	3901	770.6055126	8.21285	2	9.96E+07	8.63E+07	9.27E+07	1_Plasmanyl-PC(O-18:1/18:2)+H | 1_Plasmenyl-PC(P-18:0/18:2)+H	7370854.57 | 7370854.57	Plasmanyl-PC	[M+H]+	No
58	4041	794.6056576	8.05335	3	4.73E+08	4.29E+08	4.51E+08	1_Plasmanyl-PC(O-18:1/20:4)+H | 1_Plasmenyl-PC(P-18:0/20:4)+H	50004525.18 | 50004525.18	Plasmanyl-PC	[M+H]+	No
183	3835	822.6369062	8.818888889	3	7.74E+07	6.27E+07	6.74E+07	1_Plasmanyl-PC(O-20:1/20:4)+H | 1_Plasmenyl-PC(P-20:0/20:4)+H	4799868.988 | 4799868.988	Plasmanyl-PC	[M+H]+	No
2458	1747	838.8231527	15.81082222	3	9.49E+05	7.71E+05	9.00E+05	2_plasmanyl-TG(O-16:0_16:0_18:0)+NH4 | 2_plasmanyl-TG(O-18:0_16:0_16:0)+NH4	547763.81 | 461150.5	Plasmanyl-TG	[M+NH4]+	Yes
924	3248	836.8068571	15.46103889	3	5.78E+06	4.85E+06	4.90E+06	2_plasmanyl-TG(O-16:0_16:0_18:1)+NH4 | 2_plasmanyl-TG(O-20:1_14:0_16:0)+NH4 | 2_plasmenyl-TG(P-20:0_14:0_16:0)+NH4 | 2_plasmanyl-TG(O-16:1_16:0_18:0)+NH4 | 2_plasmenyl-TG(P-16:0_16:0_18:0)+NH4 | 2_plasmanyl-TG(O-18:1_16:0_16:0)+NH4 | 2_plasmenyl-TG(P-18:0_16:0_16:0)+NH4 | 2_plasmanyl-TG(O-18:0_14:0_18:1)+NH4 | 2_plasmanyl-TG(O-18:1_14:0_18:0)+NH4 | 2_plasmenyl-TG(P-18:0_14:0_18:0)+NH4	1972437.4 | 1488126 | 1488126 | 1398096.32 | 1398096.32 | 1381085 | 1381085 | 698393.4 | 124052.32 | 124052.32	Plasmanyl-TG	[M+NH4]+	No
1439	2648	834.7921629	15.14623333	3	2.65E+06	2.38E+06	2.30E+06	2_plasmanyl-TG(O-16:0_16:0_18:2)+NH4 | 2_plasmenyl-TG(P-18:1_16:0_16:0)+NH4 | 1_plasmanyl-TG(O-16:0_16:0_18:2)+NH4 | 1_plasmanyl-TG(O-18:1_16:0_16:1)+NH4 | 1_plasmenyl-TG(P-18:0_16:0_16:1)+NH4 | 1_plasmanyl-TG(O-16:1_16:0_18:1)+NH4 | 1_plasmenyl-TG(P-16:0_16:0_18:1)+NH4 | 1_plasmenyl-TG(P-20:1_14:0_16:0)+NH4 | 1_plasmenyl-TG(P-18:1_16:0_16:0)+NH4 | 1_plasmanyl-TG(O-18:0_14:0_18:2)+NH4 | 1_plasman…	461009.2 | 302843.5 | 67734.92 | 47028.44 | 47028.44 | 43969.24 | 43969.24 | 37629.586 | 36014.15 | 33336.206 | 18969.38 | 12629.726 | 12629.726 | 11014.29 | 9570.526 | 9570.526	Plasmanyl-TG	[M+NH4]+	No
2055	1866	890.8539114	15.76336111	3	1.41E+06	1.14E+06	1.29E+06	2_plasmanyl-TG(O-16:0_18:1_20:1)+NH4 | 2_plasmanyl-TG(O-20:0_16:1_18:1)+NH4 | 2_plasmanyl-TG(O-18:0_18:1_18:1)+NH4 | 2_plasmanyl-TG(O-18:0_16:1_20:1)+NH4	607823.5 | 552186.96 | 481314.7 | 197381.06	Plasmanyl-TG	[M+NH4]+	Yes
3430	624	866.8541901	16.10695	3	3.88E+05	3.07E+05	3.43E+05	2_plasmanyl-TG(O-18:0_16:0_18:0)+NH4 | 2_plasmanyl-TG(O-20:0_16:0_16:0)+NH4 | 2_plasmanyl-TG(O-20:0_14:0_18:0)+NH4 | 2_plasmanyl-TG(O-16:0_18:0_18:0)+NH4	198920 | 146164.4 | 97935.4 | 52755.6	Plasmanyl-TG	[M+NH4]+	Yes
1368	2809	864.8382448	15.77561111	3	2.81E+06	2.36E+06	2.58E+06	2_plasmanyl-TG(O-18:0_16:0_18:1)+NH4 | 2_plasmanyl-TG(O-18:1_16:0_18:0)+NH4 | 2_plasmenyl-TG(P-18:0_16:0_18:0)+NH4 | 2_plasmanyl-TG(O-16:0_18:0_18:1)+NH4 | 2_plasmanyl-TG(O-20:0_14:0_18:1)+NH4 | 2_plasmanyl-TG(O-20:1_16:0_16:0)+NH4 | 2_plasmenyl-TG(P-20:0_16:0_16:0)+NH4 | 2_plasmanyl-TG(O-20:1_14:0_18:0)+NH4 | 2_plasmenyl-TG(P-20:0_14:0_18:0)+NH4 | 2_plasmanyl-TG(O-16:1_18:0_18:0)+NH4 | 2_plasmen…	942465.2 | 607823.5 | 607823.5 | 587659.3 | 532022.76 | 481314.7 | 481314.7 | 197381.06 | 197381.06 | 126508.8 | 126508.8	Plasmanyl-TG	[M+NH4]+	No
2827	1484	808.7762281	15.10078333	3	8.54E+05	6.68E+05	6.50E+05	2_plasmanyl-TG(O-18:1_14:0_16:0)+NH4 | 2_plasmenyl-TG(P-18:0_14:0_16:0)+NH4 | 2_plasmanyl-TG(O-20:1_14:0_14:0)+NH4 | 2_plasmenyl-TG(P-20:0_14:0_14:0)+NH4 | 2_plasmanyl-TG(O-16:1_16:0_16:0)+NH4 | 2_plasmenyl-TG(P-16:0_16:0_16:0)+NH4	462256.1 | 462256.1 | 357667.5 | 357667.5 | 119166.3 | 119166.3	Plasmanyl-TG	[M+NH4]+	No
856	3292	862.8234367	15.42716111	3	6.44E+06	5.52E+06	5.59E+06	2_plasmanyl-TG(O-18:1_16:0_18:1)+NH4 | 2_plasmenyl-TG(P-18:0_16:0_18:1)+NH4 | 2_plasmanyl-TG(O-16:0_18:1_18:1)+NH4 | 2_plasmenyl-TG(P-20:1_16:0_16:0)+NH4	2081672.7 | 2081672.7 | 1381085 | 700587.7	Plasmanyl-TG	[M+NH4]+	No
2495	1958	810.7912133	15.48773333	3	9.68E+05	8.69E+05	8.05E+05	2_plasmanyl-TG(O-20:0_14:0_14:0)+NH4	119801.5	Plasmanyl-TG	[M+NH4]+	Yes
2618	1227	918.8860911	16.04260556	3	9.83E+05	7.42E+05	7.84E+05	2_plasmanyl-TG(O-20:0_18:1_18:1)+NH4	210702.2	Plasmanyl-TG	[M+NH4]+	Yes
2586	1320	944.9019527	16.06440556	3	1.06E+06	6.73E+05	8.09E+05	2_plasmanyl-TG(O-20:0_18:1_20:2)+NH4	276939.2	Plasmanyl-TG	[M+NH4]+	Yes
3410	577	970.9181507	16.01707778	3	4.12E+05	3.58E+05	3.35E+05	2_plasmanyl-TG(O-20:0_20:2_20:2)+NH4	165453.6	Plasmanyl-TG	[M+NH4]+	Yes
3008	722	942.88637	15.74148889	3	5.66E+05	5.69E+05	4.46E+05	2_plasmanyl-TG(O-20:1_18:1_20:2)+NH4 | 2_plasmenyl-TG(P-20:0_18:1_20:2)+NH4 | 2_plasmanyl-TG(O-20:0_18:2_20:2)+NH4 | 2_plasmanyl-TG(O-18:0_20:2_20:2)+NH4	187596.27 | 187596.27 | 160644.02 | 89966.28	Plasmanyl-TG	[M+NH4]+	No
142	4425	744.590688	8.763922222	1	1.14E+08	9.76E+07	1.02E+08	1_Plasmenyl-PC(P-16:0/18:1)+H | 1_Plasmanyl-PC(O-16:0/18:2)+H | 1_Plasmanyl-PC(O-16:1/18:1)+H	11879633.292 | 11826820.4 | 11790428.062	Plasmenyl-PC	[M+H]+	No
82	4016	742.5749078	8.089855556	3	2.71E+08	2.44E+08	2.61E+08	1_Plasmenyl-PC(P-16:0/18:2)+H | 1_Plasmanyl-PC(O-16:0/18:3)+H | 1_Plasmanyl-PC(O-16:1/18:2)+H	16844313.91 | 16770670.17 | 16739897.51	Plasmenyl-PC	[M+H]+	No
193	3885	768.5896323	8.268455556	3	6.88E+07	5.51E+07	6.18E+07	1_Plasmenyl-PC(P-16:0/20:3)+H | 1_Plasmanyl-PC(O-16:0/20:4)+H | 1_Plasmanyl-PC(O-16:1/20:3)+H	1336355.408 | 1333776.48 | 1329717.293	Plasmenyl-PC	[M+H]+	No
78	4028	766.5743799	7.912433333	3	2.93E+08	2.72E+08	2.80E+08	2_Plasmenyl-PC(P-16:0/20:4)+H | 2_Plasmanyl-PC(O-16:1/20:4)+H	958692677.13 | 958620151.13	Plasmenyl-PC	[M+H]+	No
201	3882	770.6058864	8.913505556	3	6.86E+07	5.48E+07	5.88E+07	1_Plasmenyl-PC(P-18:0/18:2)+H | 1_Plasmanyl-PC(O-18:0/18:3)+H | 1_Plasmanyl-PC(O-18:1/18:2)+H | 1_Plasmenyl-PC(P-18:1/18:1)+H	3912226.073 | 3898170.863 | 3883544.964 | 3869489.754	Plasmenyl-PC	[M+H]+	No
150	3939	794.6056212	8.707227778	3	1.01E+08	9.11E+07	9.39E+07	2_Plasmenyl-PC(P-18:1/20:3)+H | 2_Plasmanyl-PC(O-18:1/20:4)+H | 2_Plasmenyl-PC(P-18:0/20:4)+H	520236807.71 | 520066492.91 | 475513346.97	Plasmenyl-PC	[M+H]+	No
132	3921	792.5900516	7.914744444	3	1.24E+08	1.09E+08	1.16E+08	2_Plasmenyl-PC(P-18:1/20:4)+H	918613780.6	Plasmenyl-PC	[M+H]+	Yes
207	3913	724.5284391	8.074594444	3	5.75E+07	5.12E+07	5.54E+07	2_Plasmenyl-PE(P-16:0/20:4)+H | 1_Plasmenyl-PE(P-16:0/20:4)+H	5985129 | 150184.059	Plasmenyl-PE	[M+H]+	Yes
374	3672	728.5597467	9.073677778	3	2.21E+07	1.72E+07	2.03E+07	2_Plasmenyl-PE(P-18:0/18:2)+H	3745133.1	Plasmenyl-PE	[M+H]+	Yes
915	3014	754.5749013	9.028438889	3	5.36E+06	4.25E+06	4.96E+06	2_Plasmenyl-PE(P-18:0/20:3)+H	459916.73	Plasmenyl-PE	[M+H]+	Yes
174	3399	752.5591628	8.869072222	1	8.92E+07	7.43E+07	7.76E+07	2_Plasmenyl-PE(P-18:0/20:4)+H	7419924.22	Plasmenyl-PE	[M+H]+	Yes
565	2882	778.5752329	8.864366667	3	1.28E+07	1.07E+07	7.53E+06	1_Plasmenyl-PE(P-18:0/22:5)+H | 1_Plasmenyl-PE(P-20:1/20:4)+H | 1_Plasmenyl-PE(P-18:1/22:4)+H	123639.908 | 47433.188 | 3833.34	Plasmenyl-PE	[M+H]+	Yes
197	3894	750.5439848	8.087527778	3	7.11E+07	5.69E+07	6.06E+07	1_Plasmenyl-PE(P-18:1/20:4)+H | 1_Plasmenyl-PE(P-16:0/22:5)+H	165429.206 | 12696.256	Plasmenyl-PE	[M+H]+	Yes
1228	2922	860.8076982	15.12228889	3	3.61E+06	2.99E+06	3.05E+06	2_plasmenyl-TG(P-18:0_16:0_18:2)+NH4 | 2_plasmanyl-TG(O-18:1_16:0_18:2)+NH4	620740.1 | 590322	Plasmenyl-TG	[M+NH4]+	No
2697	1013	886.8231162	15.12303889	3	7.97E+05	7.39E+05	6.76E+05	2_plasmenyl-TG(P-18:1_18:1_18:1)+NH4	263072.6	Plasmenyl-TG	[M+NH4]+	Yes
39	3825	787.6682757	10.38586667	2	7.35E+08	6.11E+08	6.49E+08	2_SM(d18:1/22:0)+H	299290977.9	SM	[M+H]+	Yes
686	3199	829.7160273	12.04561111	3	9.19E+06	7.18E+06	7.80E+06	2_SM(d18:1/25:0)+H	10029500.26	SM	[M+H]+	Yes
54	4057	701.5599888	6.941311111	3	5.39E+08	4.56E+08	4.85E+08	2_SM(d18:2/16:0)+H | 1_SM(d18:2/16:0)+H | 1_SM(d18:1/16:1)+H	304079777.7 | 32962435.108 | 32917011.717	SM	[M+H]+	Yes
385	3732	740.6765875	13.58275556	3	2.20E+07	1.74E+07	1.88E+07	2_TG(10:0_16:0_16:0)+NH4	4613809.3	TG	[M+NH4]+	Yes
215	3865	766.6924427	13.56106111	3	5.79E+07	4.46E+07	4.83E+07	2_TG(10:0_16:0_18:1)+NH4	9985492	TG	[M+NH4]+	Yes
917	3073	712.6450693	12.88535	3	6.66E+06	4.90E+06	4.95E+06	2_TG(12:0_12:0_16:0)+NH4	1101951.7	TG	[M+NH4]+	Yes
599	3361	738.6611656	12.87768333	3	1.25E+07	9.30E+06	9.76E+06	2_TG(12:0_14:1_16:0)+NH4 | 2_TG(12:0_12:0_18:1)+NH4	1314278.4 | 1104828	TG	[M+NH4]+	Yes
96	4010	794.7232852	14.11202222	3	2.14E+08	1.93E+08	1.97E+08	2_TG(12:0_16:0_18:1)+NH4	49965570	TG	[M+NH4]+	Yes
95	3984	818.7236643	13.62348333	3	2.31E+08	1.88E+08	1.98E+08	2_TG(12:0_18:1_18:2)+NH4 | 1_TG(14:0_16:1_18:2)+NH4 | 1_TG(14:1_16:0_18:2)+NH4 | 1_TG(12:0_18:1_18:2)+NH4 | 1_TG(14:1_16:1_18:1)+NH4 | 1_TG(16:1_16:1_16:1)+NH4	22126592.87 | 196111.11 | 185911.05 | 184593.046 | 93720.54 | 38169.64	TG	[M+NH4]+	Yes
1553	4510	827.7064627	14.55975	1	2.14E+06	1.84E+06	2.18E+06	1_TG(14:0_16:0_18:1)+Na	175378.449	TG	[M+Na]+	Yes
61	4045	822.7551442	14.57614444	3	4.39E+08	4.20E+08	4.38E+08	1_TG(14:0_16:0_18:1)+NH4 | 1_TG(16:0_16:0_16:1)+NH4 | 1_TG(14:1_16:0_18:0)+NH4 | 1_TG(14:0_16:1_18:0)+NH4 | 1_TG(12:0_18:0_18:1)+NH4 | 1_TG(14:1_17:0_17:0)+NH4	8638654 | 4607846.6 | 3956904.16 | 3111166.7 | 2818139.09 | 45062.531	TG	[M+NH4]+	Yes
218	3880	844.7408584	14.0153	3	5.64E+07	4.23E+07	4.79E+07	1_TG(14:0_16:0_20:4)+NH4 | 1_TG(16:0_16:1_18:3)+NH4 | 1_TG(16:0_16:0_18:4)+NH4 | 1_TG(14:0_18:1_18:3)+NH4 | 1_TG(14:1_16:0_20:3)+NH4 | 1_TG(14:0_18:0_18:4)+NH4 | 1_TG(14:0_16:1_20:3)+NH4 | 1_TG(14:1_18:1_18:2)+NH4 | 1_TG(16:1_16:1_18:2)+NH4 | 1_TG(14:0_18:2_18:2)+NH4 | 1_TG(14:1_18:0_18:3)+NH4	861994.61 | 409206.64 | 319251.9 | 261242.83 | 236376.43 | 186926.054 | 162644.95 | 162029.52 | 161523.81 | 160408.78 | 141496.774	TG	[M+NH4]+	Yes
12	4086	848.7707874	14.55415556	3	1.69E+09	1.64E+09	1.69E+09	2_TG(14:0_18:1_18:1)+NH4 | 1_TG(16:0_16:1_18:1)+NH4 | 1_TG(14:0_18:1_18:1)+NH4 | 1_TG(14:1_18:0_18:1)+NH4 | 1_TG(14:0_16:1_20:1)+NH4 | 1_TG(16:0_16:0_18:2)+NH4 | 1_TG(14:1_16:0_20:1)+NH4 | 1_TG(16:1_16:1_18:0)+NH4 | 1_TG(14:0_18:0_18:2)+NH4	167671588.1 | 55851570 | 30049620 | 25960041.63 | 17973554.52 | 16741047.6 | 16342281.45 | 13841684.7 | 4780782.3	TG	[M+NH4]+	Yes
70	2616	844.7389412	13.69026111	3	4.36E+08	3.24E+08	3.38E+08	1_TG(14:0_18:2_18:2)+NH4 | 1_TG(16:1_16:1_18:2)+NH4 | 1_TG(14:1_18:1_18:2)+NH4 | 1_TG(12:0_18:2_20:2)+NH4 | 1_TG(16:0_16:1_18:3)+NH4 | 1_TG(14:0_18:1_18:3)+NH4 | 1_TG(14:0_16:1_20:3)+NH4 | 1_TG(14:1_16:1_20:2)+NH4 | 1_TG(14:1_16:0_20:3)+NH4 | 1_TG(12:0_18:1_20:3)+NH4	4737336 | 4481320 | 4080161.8 | 3435816.638 | 2916388.3 | 2884203.8 | 2419902.07 | 1274741.707 | 994002.37 | 499408.801	TG	[M+NH4]+	Yes
582	3408	790.692173	12.96688889	3	1.04E+07	1.63E+07	8.11E+06	2_TG(14:1_14:1_18:1)+NH4	1248045.9	TG	[M+NH4]+	Yes
121	3997	782.7231964	14.3758	3	1.35E+08	1.23E+08	1.27E+08	2_TG(15:0_15:0_15:0)+NH4	33625660	TG	[M+NH4]+	Yes
186	3899	834.7544743	14.33554444	3	6.99E+07	6.38E+07	6.61E+07	1_TG(15:0_16:1_18:1)+NH4 | 1_TG(16:0_16:1_17:1)+NH4 | 1_TG(15:0_16:0_18:2)+NH4 | 1_TG(14:0_17:1_18:1)+NH4 | 1_TG(15:1_16:0_18:1)+NH4 | 1_TG(15:0_17:1_17:1)+NH4 | 1_TG(14:1_17:0_18:1)+NH4 | 1_TG(14:0_17:0_18:2)+NH4 | 1_TG(13:0_18:1_18:1)+NH4 | 1_TG(15:1_16:1_18:0)+NH4 | 1_TG(16:1_16:1_17:0)+NH4 | 1_TG(15:1_17:0_17:1)+NH4 | 1_TG(16:0_16:0_17:2)+NH4 | 1_TG(15:0_17:0_17:2)+NH4 | 1_TG(14:1_17:1_18:0)+…	2013654.7 | 1869367.1 | 1726007.3 | 1538481.9 | 1507875.83 | 1091461.9 | 872130.99 | 817622.74 | 805774.16 | 759855.17 | 756140.34 | 683447.57 | 665530.099 | 643765.239 | 557322.09 | 543260.2 | 245000.039	TG	[M+NH4]+	Yes
1581	2662	908.7705606	14.04136667	3	3.09E+06	1.62E+06	2.09E+06	2_TG(15:0_18:3_22:4)+NH4	3622891.18	TG	[M+NH4]+	Yes
85	4035	852.8010852	15.38672222	3	2.67E+08	2.37E+08	2.44E+08	2_TG(16:0_16:0_18:0)+NH4 | 1_TG(16:0_16:0_18:0)+NH4 | 1_TG(14:0_16:0_20:0)+NH4 | 1_TG(16:0_17:0_17:0)+NH4 | 1_TG(14:0_18:0_18:0)+NH4 | 1_TG(14:0_14:0_22:0)+NH4	107608610 | 14529920 | 9178128.72 | 9012682.01 | 5671873.6 | 147100.605	TG	[M+NH4]+	Yes
21	4084	850.7859358	15.00669444	3	1.21E+09	1.11E+09	1.16E+09	1_TG(16:0_16:0_18:1)+NH4 | 1_TG(16:0_16:1_18:0)+NH4 | 1_TG(14:0_18:0_18:1)+NH4	49775160 | 33505443.9 | 20328650.5	TG	[M+NH4]+	Yes
195	3919	872.7715569	14.51131111	3	6.53E+07	5.75E+07	6.08E+07	1_TG(16:0_16:0_20:4)+NH4 | 1_TG(16:0_18:1_18:3)+NH4 | 1_TG(14:0_18:0_20:4)+NH4 | 1_TG(16:0_18:2_18:2)+NH4 | 1_TG(16:1_18:1_18:2)+NH4 | 1_TG(16:0_16:1_20:3)+NH4 | 1_TG(16:1_18:0_18:3)+NH4 | 1_TG(14:0_18:1_20:3)+NH4	560309.5 | 398180.09 | 365845.316 | 351294.9 | 255117.95 | 254623.42 | 154072.656 | 105197.57	TG	[M+NH4]+	Yes
309	3784	908.8613008	15.68126111	3	2.79E+07	2.68E+07	2.92E+07	1_TG(16:0_16:0_22:0)+NH4	13837.011	TG	[M+NH4]+	Yes
378	3761	896.7698725	14.3133	3	2.12E+07	1.87E+07	1.97E+07	2_TG(16:0_16:0_22:6)+NH4 | 1_TG(16:0_16:0_22:6)+NH4 | 1_TG(16:0_18:2_20:4)+NH4 | 1_TG(16:0_18:3_20:3)+NH4 | 1_TG(18:2_18:2_18:2)+NH4	8757779 | 128492.11 | 70051.45 | 45591.758 | 10346.14	TG	[M+NH4]+	Yes
50	4040	820.7396926	14.10208333	2	5.87E+08	5.38E+08	5.49E+08	2_TG(16:0_16:1_16:1)+NH4 | 1_TG(14:0_16:1_18:1)+NH4 | 1_TG(14:1_16:0_18:1)+NH4 | 1_TG(16:0_16:1_16:1)+NH4 | 1_TG(14:0_16:0_18:2)+NH4 | 1_TG(14:1_16:1_18:0)+NH4 | 1_TG(12:0_18:1_18:1)+NH4 | 1_TG(12:0_16:0_20:2)+NH4 | 1_TG(14:0_14:0_20:2)+NH4 | 1_TG(12:0_18:0_18:2)+NH4 | 1_TG(15:0_15:0_18:2)+NH4	84267618.76 | 10092619 | 8292634.4 | 7267471 | 5277239.3 | 5191823.95 | 4701634.4 | 3609050.097 | 1732563.697 | 980634.25 | 454617.831	TG	[M+NH4]+	Yes
2046	1336	834.7529999	14.70426667	3	1.42E+06	1.19E+06	1.30E+06	1_TG(16:0_16:1_17:1)+NH4 | 1_TG(14:0_17:1_18:1)+NH4 | 1_TG(15:1_16:0_18:1)+NH4 | 1_TG(15:0_16:1_18:1)+NH4 | 1_TG(15:0_17:1_17:1)+NH4 | 1_TG(15:0_16:0_18:2)+NH4	80118.77 | 71978.96 | 54413.354 | 53658.663 | 31118.273 | 27237.604	TG	[M+NH4]+	Yes
24	4076	846.7550808	14.16465556	3	1.13E+09	1.03E+09	1.05E+09	1_TG(16:0_16:1_18:2)+NH4 | 1_TG(14:0_18:1_18:2)+NH4 | 1_TG(16:1_16:1_18:1)+NH4 | 1_TG(14:0_16:1_20:2)+NH4 | 1_TG(14:0_16:0_20:3)+NH4 | 1_TG(16:1_17:1_17:1)+NH4 | 1_TG(14:1_18:1_18:1)+NH4 | 1_TG(14:1_16:0_20:2)+NH4 | 1_TG(16:0_16:0_18:3)+NH4 | 1_TG(16:0_17:1_17:2)+NH4	14902264 | 13987525 | 9204802 | 7648013.49 | 6291015.45 | 4790648.683 | 4597704 | 3597402.49 | 3473818.27 | 3418832.96	TG	[M+NH4]+	Yes
191	3930	880.8323854	15.70168333	3	6.94E+07	5.72E+07	6.21E+07	2_TG(16:0_18:0_18:0)+NH4 | 2_TG(16:0_16:0_20:0)+NH4 | 2_TG(14:0_18:0_20:0)+NH4 | 1_TG(16:0_18:0_18:0)+NH4 | 1_TG(14:0_18:0_20:0)+NH4 | 1_TG(17:0_17:0_18:0)+NH4 | 1_TG(16:0_16:0_20:0)+NH4 | 1_TG(14:0_16:0_22:0)+NH4	25955395.61 | 14652304.61 | 13992452.9 | 3279222 | 2231137.36 | 2132464.291 | 1240861.09 | 1171659.424	TG	[M+NH4]+	Yes
29	4080	878.8157851	15.35630556	3	9.03E+08	8.14E+08	8.34E+08	1_TG(16:0_18:0_18:1)+NH4 | 1_TG(14:0_18:0_20:1)+NH4 | 1_TG(16:1_18:0_18:0)+NH4 | 1_TG(16:0_16:0_20:1)+NH4 | 1_TG(16:0_16:1_20:0)+NH4 | 1_TG(14:0_18:1_20:0)+NH4 | 1_TG(14:0_16:0_22:1)+NH4	29415906 | 10483881.38 | 10309702.75 | 9853497.8 | 9753487.11 | 9662778.94 | 9653075.16	TG	[M+NH4]+	Yes
6	4056	876.8010029	14.97755	2	2.94E+09	2.72E+09	2.83E+09	2_TG(16:0_18:1_18:1)+NH4 | 1_TG(16:0_18:1_18:1)+NH4 | 1_TG(16:1_18:0_18:1)+NH4 | 1_TG(16:0_18:0_18:2)+NH4 | 1_TG(16:0_16:1_20:1)+NH4 | 1_TG(16:0_16:0_20:2)+NH4	593416243.3 | 64110790 | 47955463.7 | 32136589 | 22059220 | 21896179.6	TG	[M+NH4]+	Yes
4	4427	874.7843289	14.62318333	2	3.47E+09	3.35E+09	3.46E+09	2_TG(16:0_18:1_18:2)+NH4 | 1_TG(16:0_18:1_18:2)+NH4 | 1_TG(16:1_18:1_18:1)+NH4 | 1_TG(14:0_18:1_20:2)+NH4 | 1_TG(16:1_18:0_18:2)+NH4 | 1_TG(16:0_16:1_20:2)+NH4 | 1_TG(16:0_18:0_18:3)+NH4 | 1_TG(16:0_16:0_20:3)+NH4 | 1_TG(14:0_18:0_20:3)+NH4	546244532.3 | 73262180 | 30374153 | 27328787.57 | 26735463.9 | 26278008.3 | 23417203.8 | 23358653.5 | 798496.67	TG	[M+NH4]+	Yes
97	4001	898.785376	14.49099444	3	1.93E+08	1.80E+08	1.89E+08	1_TG(16:0_18:1_20:4)+NH4 | 1_TG(16:0_18:2_20:3)+NH4 | 1_TG(16:0_16:0_22:5)+NH4 | 1_TG(16:1_18:1_20:3)+NH4 | 1_TG(18:1_18:2_18:2)+NH4 | 1_TG(18:1_18:1_18:3)+NH4	2955678.1 | 588776.92 | 507002.8 | 451862.282 | 386312.42 | 357770.1	TG	[M+NH4]+	Yes
277	3809	932.8645192	15.64640556	3	3.79E+07	3.12E+07	3.44E+07	2_TG(16:0_18:1_22:1)+NH4 | 2_TG(18:1_18:1_20:0)+NH4	8744314.79 | 6712144.79	TG	[M+NH4]+	Yes
84	3598	926.8146882	14.77656667	3	2.63E+08	2.27E+08	2.46E+08	1_TG(16:0_18:1_22:4)+NH4 | 1_TG(16:1_18:0_22:4)+NH4 | 1_TG(18:1_18:1_20:3)+NH4 | 1_TG(16:0_20:2_20:3)+NH4 | 1_TG(18:1_18:2_20:2)+NH4 | 1_TG(18:0_18:1_20:4)+NH4 | 1_TG(16:0_18:2_22:3)+NH4 | 1_TG(18:0_18:2_20:3)+NH4 | 1_TG(16:1_18:1_22:3)+NH4 | 1_TG(18:1_18:3_20:1)+NH4 | 1_TG(16:0_20:1_20:4)+NH4 | 1_TG(16:1_20:1_20:3)+NH4 | 1_TG(18:0_18:3_20:2)+NH4 | 1_TG(18:2_18:2_20:1)+NH4 | 1_TG(16:1_20:2_20:2)+…	2594959 | 1362277.995 | 1276630.9 | 1223330.12 | 1121180.22 | 1027941.69 | 1013577.76 | 991921.3 | 853826.655 | 836065.02 | 709422.74 | 513651.245 | 313062.89 | 296102.35 | 62098.215	TG	[M+NH4]+	Yes
729	3374	962.9113391	16.23056111	3	8.54E+06	6.61E+06	7.16E+06	2_TG(16:0_18:1_24:0)+NH4 | 2_TG(18:0_18:1_22:0)+NH4	2909776.77 | 1678749.1	TG	[M+NH4]+	Yes
455	3615	960.8959029	15.93973333	3	1.75E+07	1.40E+07	1.48E+07	2_TG(16:0_18:1_24:1)+NH4 | 2_TG(18:1_18:1_22:0)+NH4 | 2_TG(16:1_20:1_22:0)+NH4 | 2_TG(16:0_20:1_22:1)+NH4	4742983.72 | 3906250.02 | 2467222.92 | 1891520.12	TG	[M+NH4]+	Yes
8	4091	872.7711286	14.22205556	3	2.43E+09	2.14E+09	2.24E+09	2_TG(16:0_18:2_18:2)+NH4 | 1_TG(16:0_18:2_18:2)+NH4 | 1_TG(16:1_18:1_18:2)+NH4 | 1_TG(14:0_18:2_20:2)+NH4 | 1_TG(16:0_18:1_18:3)+NH4 | 1_TG(16:0_16:1_20:3)+NH4 | 1_TG(14:0_18:1_20:3)+NH4 | 1_TG(16:1_16:1_20:2)+NH4	272867343.7 | 46158000 | 40014220 | 30008540.6 | 23920031 | 21578129.4 | 5323801.53 | 5090684.47	TG	[M+NH4]+	Yes
46	2917	870.7544717	13.83278333	3	6.68E+08	5.51E+08	5.80E+08	1_TG(16:0_18:2_18:3)+NH4 | 1_TG(16:1_18:1_18:3)+NH4 | 1_TG(16:1_18:2_18:2)+NH4 | 1_TG(16:0_16:1_20:4)+NH4 | 1_TG(14:0_18:2_20:3)+NH4 | 1_TG(16:0_18:1_18:4)+NH4 | 1_TG(14:1_16:0_22:4)+NH4 | 1_TG(16:1_16:1_20:3)+NH4 | 1_TG(14:0_16:1_22:4)+NH4 | 1_TG(14:0_18:1_20:4)+NH4 | 1_TG(14:1_18:1_20:3)+NH4	6638257 | 4063467.2 | 3244257.9 | 2842135.6 | 2407369.06 | 2362664.97 | 1785375.41 | 1043980.82 | 1021467.83 | 669625.14 | 596486.84	TG	[M+NH4]+	Yes
68	3346	896.7685841	14.06032778	3	3.61E+08	3.23E+08	3.47E+08	1_TG(16:0_18:2_20:4)+NH4 | 1_TG(16:1_18:1_20:4)+NH4 | 1_TG(18:1_18:2_18:3)+NH4 | 1_TG(16:0_18:1_20:5)+NH4 | 1_TG(16:0_16:1_22:5)+NH4 | 1_TG(16:1_18:2_20:3)+NH4 | 1_TG(16:0_18:3_20:3)+NH4 | 1_TG(18:0_18:2_18:4)+NH4 | 1_TG(14:0_18:2_22:4)+NH4 | 1_TG(18:2_18:2_18:2)+NH4 | 1_TG(14:0_18:1_22:5)+NH4 | 1_TG(16:1_18:0_20:5)+NH4 | 1_TG(18:1_18:1_18:4)+NH4 | 1_TG(18:0_18:3_18:3)+NH4 | 1_TG(16:1_16:1_22:4)+…	3016000.7 | 2554215.6 | 717688.4 | 677432.1 | 660511.6 | 582678.86 | 581031.06 | 440654.46 | 414495.547 | 393707.1 | 330890.63 | 256143.54 | 219668.72 | 151259.94 | 143257.017 | 66503.19	TG	[M+NH4]+	Yes
170	3932	920.7704808	13.84478889	3	9.28E+07	8.06E+07	8.19E+07	2_TG(16:0_18:2_22:6)+NH4	21384838.76	TG	[M+NH4]+	Yes
127	2881	922.7834358	14.29079444	3	1.26E+08	1.14E+08	1.22E+08	2_TG(16:0_18:3_22:4)+NH4	32372661.18	TG	[M+NH4]+	Yes
411	4315	934.8756434	15.66537778	2	1.19E+07	1.73E+07	1.89E+07	2_TG(16:0_20:0_20:1)+NH4	31755448.4	TG	[M+NH4]+	Yes
337	3652	842.7239139	13.21745556	3	2.74E+07	2.15E+07	2.41E+07	2_TG(16:1_16:1_18:3)+NH4	2436475.9	TG	[M+NH4]+	Yes
17	3988	900.7994909	14.58573333	3	1.38E+09	1.31E+09	1.36E+09	2_TG(16:1_18:1_20:2)+NH4 | 1_TG(18:1_18:1_18:2)+NH4 | 1_TG(16:1_18:1_20:2)+NH4 | 1_TG(16:0_18:2_20:2)+NH4 | 1_TG(18:0_18:2_18:2)+NH4 | 1_TG(16:1_18:2_20:1)+NH4	389954881.8 | 23845496 | 15849076.51 | 8743305.3 | 8440576.8 | 8342421.79	TG	[M+NH4]+	Yes
106	3452	866.817132	15.54702778	3	1.85E+08	1.57E+08	1.68E+08	2_TG(17:0_17:0_17:0)+NH4	47409104.98	TG	[M+NH4]+	Yes
544	3785	908.8613008	15.99183333	3	1.28E+07	1.02E+07	1.13E+07	2_TG(18:0_18:0_18:0)+NH4 | 1_TG(16:0_18:0_20:0)+NH4 | 1_TG(14:0_18:0_22:0)+NH4 | 1_TG(18:0_18:0_18:0)+NH4 | 2_TG(14:0_20:0_20:0)+NH4 | 1_TG(16:0_16:0_22:0)+NH4 | 1_TG(14:0_16:0_24:0)+NH4 | 1_TG(14:0_20:0_20:0)+NH4 | 1_TG(15:0_15:0_24:0)+NH4	2855359 | 1428441.3 | 1188157.35 | 1069020 | 867282.2 | 337794.97 | 292005.93 | 140763.68 | 27641.453	TG	[M+NH4]+	Yes
135	3982	906.8485564	15.6752	3	1.23E+08	1.02E+08	1.12E+08	2_TG(18:0_18:0_18:1)+NH4 | 1_TG(18:0_18:0_18:1)+NH4 | 1_TG(16:0_18:0_20:1)+NH4 | 1_TG(16:1_18:0_20:0)+NH4 | 1_TG(14:0_18:0_22:1)+NH4 | 1_TG(16:0_18:1_20:0)+NH4 | 1_TG(14:0_18:1_22:0)+NH4 | 1_TG(14:0_20:0_20:1)+NH4 | 1_TG(16:0_16:1_22:0)+NH4 | 1_TG(16:0_16:0_22:1)+NH4 | 1_TG(14:0_16:0_24:1)+NH4 | 1_TG(17:0_17:0_20:1)+NH4 | 1_TG(14:0_16:1_24:0)+NH4	30950238.36 | 8293154.32 | 6129941.62 | 5903772.727 | 5420397.68 | 4115388.82 | 3011422.89 | 711180.75 | 698206.167 | 687507.45 | 680897.09 | 158547.66 | 51016.928	TG	[M+NH4]+	Yes
764	3879	928.8326022	15.28517222	3	6.72E+06	6.63E+06	7.13E+06	1_TG(18:0_18:0_20:4)+NH4 | 1_TG(16:0_20:0_20:4)+NH4 | 1_TG(18:0_18:1_20:3)+NH4 | 1_TG(16:0_18:0_22:4)+NH4 | 1_TG(16:0_20:1_20:3)+NH4 | 1_TG(18:1_18:1_20:2)+NH4 | 1_TG(16:0_20:2_20:2)+NH4	284157.97 | 205662.277 | 136973.05 | 93655.715 | 43931.402 | 21347.213 | 9471.722	TG	[M+NH4]+	Yes
34	3981	904.8316119	15.32995	3	7.83E+08	6.79E+08	6.97E+08	2_TG(18:0_18:1_18:1)+NH4 | 1_TG(18:0_18:1_18:1)+NH4 | 1_TG(16:0_18:1_20:1)+NH4 | 1_TG(16:1_18:1_20:0)+NH4 | 1_TG(14:0_18:1_22:1)+NH4 | 1_TG(16:1_18:0_20:1)+NH4 | 1_TG(16:0_18:0_20:2)+NH4 | 1_TG(18:0_18:0_18:2)+NH4 | 1_TG(14:0_18:0_22:2)+NH4 | 1_TG(16:0_18:2_20:0)+NH4 | 1_TG(14:0_20:1_20:1)+NH4 | 1_TG(16:0_16:1_22:1)+NH4 | 1_TG(16:0_16:0_22:2)+NH4 | 1_TG(14:0_18:2_22:0)+NH4 | 1_TG(14:0_20:0_20:2)+…	166808845.1 | 29345966 | 22673420 | 19784662.05 | 19518047.572 | 11595128.25 | 11413883.39 | 11105154 | 9870852.922 | 2989347.8 | 1700066.372 | 1554602.45 | 1498240.55 | 1257393.117 | 326644.562 | 47300.995	TG	[M+NH4]+	Yes
25	3990	902.8161344	15.02325	3	1.09E+09	1.00E+09	1.04E+09	1_TG(18:0_18:1_18:2)+NH4 | 1_TG(16:0_18:1_20:2)+NH4 | 1_TG(16:1_18:1_20:1)+NH4 | 1_TG(18:1_18:1_18:1)+NH4 | 1_TG(16:0_18:2_20:1)+NH4 | 1_TG(16:0_18:0_20:3)+NH4 | 1_TG(16:1_18:0_20:2)+NH4 | 1_TG(18:0_18:0_18:3)+NH4 | 1_TG(16:1_18:2_20:0)+NH4 | 1_TG(16:0_18:3_20:0)+NH4 | 1_TG(16:0_16:0_22:3)+NH4	22544313 | 17818644 | 17176341.22 | 16933080 | 3464735 | 3381319.08 | 3275323.22 | 2852577.95 | 2802520.838 | 491853.568 | 485252.35	TG	[M+NH4]+	Yes
481	3649	934.8798396	15.96017778	3	1.56E+07	1.24E+07	1.37E+07	2_TG(18:0_18:1_20:0)+NH4 | 2_TG(14:0_18:1_24:0)+NH4 | 2_TG(14:0_18:0_24:1)+NH4	2701290.35 | 2138448.95 | 1604261.05	TG	[M+NH4]+	Yes
167	3830	928.8300811	15.07242222	3	8.91E+07	6.50E+07	8.27E+07	1_TG(18:0_18:1_20:3)+NH4 | 1_TG(16:0_18:1_22:3)+NH4 | 1_TG(18:1_18:2_20:1)+NH4 | 1_TG(18:1_18:1_20:2)+NH4 | 1_TG(18:0_18:2_20:2)+NH4 | 1_TG(16:0_20:1_20:3)+NH4 | 1_TG(18:1_18:3_20:0)+NH4 | 1_TG(16:0_18:0_22:4)+NH4 | 1_TG(18:0_18:3_20:1)+NH4 | 1_TG(16:0_20:2_20:2)+NH4 | 1_TG(18:2_18:2_20:0)+NH4	1507500.4 | 873872.9 | 792737.96 | 699251.6 | 696437.2 | 687228.36 | 670747.09 | 569122.62 | 517405.35 | 245153.8 | 212365.5	TG	[M+NH4]+	Yes
1656	2551	990.9432224	16.48347778	3	2.34E+06	1.77E+06	1.93E+06	2_TG(18:0_18:1_24:0)+NH4	575317.13	TG	[M+NH4]+	Yes
180	3570	930.8469514	15.3005	3	7.89E+07	6.89E+07	7.19E+07	2_TG(18:1_18:1_20:1)+NH4 | 2_TG(16:1_20:1_20:1)+NH4	53551317.89 | 41967069.79	TG	[M+NH4]+	Yes
91	3908	924.7986962	14.5272	3	2.84E+08	2.06E+08	2.12E+08	1_TG(18:1_18:1_20:4)+NH4 | 1_TG(18:0_18:2_20:4)+NH4 | 1_TG(16:0_18:1_22:5)+NH4 | 1_TG(18:1_18:2_20:3)+NH4 | 1_TG(16:0_20:3_20:3)+NH4 | 1_TG(18:0_18:3_20:3)+NH4	1935818.1 | 1563502.6 | 1335247.9 | 765098.64 | 358358.64 | 166677.616	TG	[M+NH4]+	Yes
819	4517	988.9271534	16.21352778	1	6.63E+06	5.45E+06	5.94E+06	2_TG(18:1_18:1_24:0)+NH4 | 2_TG(16:1_20:1_24:0)+NH4	1846986.4 | 1089781.26	TG	[M+NH4]+	Yes
821	1369	986.9095062	15.96867778	3	7.09E+06	5.39E+06	5.93E+06	2_TG(18:1_18:1_24:1)+NH4 | 2_TG(18:1_18:2_24:0)+NH4	1793971.77 | 1689206.19	TG	[M+NH4]+	Yes
26	3891	898.7831615	14.20333889	3	1.06E+09	9.85E+08	1.03E+09	1_TG(18:1_18:2_18:2)+NH4 | 1_TG(18:0_18:2_18:3)+NH4 | 1_TG(16:0_18:2_20:3)+NH4 | 1_TG(16:1_18:2_20:2)+NH4 | 1_TG(18:1_18:1_18:3)+NH4 | 1_TG(16:1_18:1_20:3)+NH4 | 1_TG(16:0_18:1_20:4)+NH4 | 1_TG(16:0_18:3_20:2)+NH4 | 1_TG(16:0_16:1_22:4)+NH4 | 1_TG(16:1_18:0_20:4)+NH4	8266148 | 5874750.38 | 5281171.4 | 4798917 | 4725495 | 3994010.56 | 3791258.74 | 1411094.84 | 291977.246 | 87444.28	TG	[M+NH4]+	Yes
66	3345	896.7685841	13.78534444	3	4.32E+08	3.64E+08	3.68E+08	1_TG(18:1_18:2_18:3)+NH4 | 1_TG(16:1_18:2_20:3)+NH4 | 1_TG(18:2_18:2_18:2)+NH4 | 1_TG(18:1_18:1_18:4)+NH4	6280335.2 | 4211927.38 | 4141293 | 953764.934	TG	[M+NH4]+	Yes
184	4418	924.798308	14.29674444	2	6.71E+07	6.57E+07	6.91E+07	1_TG(18:1_18:2_20:3)+NH4 | 1_TG(16:1_20:2_20:3)+NH4 | 1_TG(18:1_18:3_20:2)+NH4 | 1_TG(18:0_18:3_20:3)+NH4 | 1_TG(16:1_18:1_22:4)+NH4 | 1_TG(18:2_18:3_20:1)+NH4 | 1_TG(18:2_18:2_20:2)+NH4 | 1_TG(18:1_18:1_20:4)+NH4 | 1_TG(18:0_18:2_20:4)+NH4 | 1_TG(16:1_18:0_22:5)+NH4 | 1_TG(16:1_20:1_20:4)+NH4	1724352.1 | 727179.57 | 713689.97 | 699473.9 | 645783.23 | 616258.36 | 614776.14 | 598542.92 | 575153.69 | 136678.4 | 73351.58	TG	[M+NH4]+	Yes
194	1530	946.7842078	13.86013889	3	6.74E+07	5.90E+07	6.12E+07	2_TG(18:1_20:4_20:4)+NH4	4309903.63	TG	[M+NH4]+	Yes
217	4154	894.7541677	13.29087778	2	5.71E+07	4.68E+07	4.79E+07	2_TG(18:2_18:2_18:3)+NH4	8097229.35	TG	[M+NH4]+	Yes
243	3829	928.8300811	14.81505	3	4.05E+07	1.65E+07	4.68E+07	1_TG(18:2_18:2_20:0)+NH4	19213.183	TG	[M+NH4]+	Yes
1491	1954	980.8641606	15.10688333	3	2.62E+06	2.00E+06	2.28E+06	2_TG(20:2_20:2_20:2)+NH4	558317	TG	[M+NH4]+	Yes
1883	2066	968.7712355	13.10776111	3	1.87E+06	1.43E+06	1.53E+06	2_TG(20:4_20:4_20:4)+NH4	94545.09	TG	[M+NH4]+	Yes
11121	IS	574.5174515	8.664777778	3	1.02E+07	1.04E+07	1.09E+07	4_Cer(d15:0_22:4)+H | 4_Cer(d15:1_22:3)+H | 4_Cer(d17:0_20:4)+H | 4_Cer(d17:1_20:3)+H | 4_Cer(d17:2_20:2)+H | 4_Cer(d18:4_19:0)+H | 4_Cer(d19:0_18:4)+H | 4_Cer(d20:2_17:2)+H | 4_Cer(d20:3_17:1)+H | 4_Cer(d20:4_17:0)+H | 4_Cer(d22:3_15:1)+H | 4_Cer(d22:4_15:0)+H
11123	IS	787.6795073	14.36881111	3	5.20E+06	4.54E+06	4.70E+06	5_NoID
11126	IS	764.5448872	8.720522222	3	5.19E+06	1.28E+06	1.47E+06	4_OxPC(17:0_15:0(COOH))+H | 4_OxPC(18:0_14:0(COOH))+H | 4_OxPC(19:0_13:0(COOH))+H | 4_OxPC(20:0_12:0(COOH))+H | 4_OxPC(21:0_11:0(COOH))+H | 4_OxPC(22:0_10:0(COOH))+H | 4_OxPC(23:0_9:0(COOH))+H | 4_OxPC(24:0_8:0(COOH))+H | 4_OxPC(25:0_7:0(COOH))+H | 4_OxPC(26:0_6:0(COOH))+H | 4_OxPC(8:0_24:1(OO)) | 4_OxPC(10:0_22:1(OO)) | 4_OxPC(12:0_20:1(OO)) | 4_OxPC(14:0_18:1(OO)) | 4_OxPC(15:0_17:1(OO)) | 4_Ox…
11127	IS	742.5354389	9.373483333	3	1.54E+06	1.19E+06	1.40E+06	4_PC(13:0_20:3)+H | 4_PC(15:0_18:3)+H | 4_PC(15:1_18:2)+H | 4_PC(16:1_17:2)+H | 4_PC(4:0_29:3)+H | 4_PC(4:1_29:2)+H | 4_PC(5:0_28:3)+H | 4_PC(5:1_28:2)+H | 4_PC(5:2_28:1)+H | 4_PC(6:0_27:3)+H | 4_PC(6:1_27:2)+H | 4_PC(6:2_27:1)+H | 4_PC(7:0_26:3)+H | 4_PC(7:1_26:2)+H | 4_PC(7:2_26:1)+H | 4_PC(7:3_26:0)+H | 4_PC(8:0_25:3)+H | 4_PC(8:1_25:2)+H | 4_PC(8:2_25:1)+H | 4_PC(8:3_25:0)+H | 4_PC(9:0_24:3)+…
11119	IS	784.5850315	9.221655556	3	1.51E+07	1.37E+07	1.51E+07	4_PC(14:0_22:3)+H | 4_PC(14:1_22:2)+H | 4_PC(16:0_20:3)+H | 4_PC(16:1_20:2)+H | 4_PC(18:0_18:3)+H | 4_PC(18:1_18:2)+H | 4_PC(4:0_32:3)+H | 4_PC(4:1_32:2)+H | 4_PC(5:0_31:3)+H | 4_PC(5:1_31:2)+H | 4_PC(5:2_31:1)+H | 4_PC(6:0_30:3)+H | 4_PC(6:1_30:2)+H | 4_PC(6:2_30:1)+H | 4_PC(7:0_29:3)+H | 4_PC(7:1_29:2)+H | 4_PC(7:2_29:1)+H | 4_PC(7:3_29:0)+H | 4_PC(8:0_28:3)+H | 4_PC(8:1_28:2)+H | 4_PC(8:2_28:1…
11125	IS	773.5326531	8.624477778	3	1.77E+06	1.72E+06	1.82E+06	4_PEG(n=15_H+_CH2=7_DBE=2_(2-NH3)) | 4_PG(14:0_22:3)+H | 4_PG(14:1_22:2)+H | 4_PG(16:0_20:3)+H | 4_PG(16:1_20:2)+H | 4_PG(18:0_18:3)+H | 4_PG(18:1_18:2)+H | 4_PG(8:0_10:0)+Na
11124	IS	371.3583561	7.098616667	3	3.45E+06	3.15E+06	3.30E+06	4_PEG(n=3_H+_CH2=16_DBE=2_(2-NH3))
11113	IS	717.5909847	8.010894444	3	7.35E+08	6.70E+08	7.05E+08	4_SM(d13:0_22:1)+H | 4_SM(d14:1_21:0)+H | 4_SM(d15:0_20:1)+H | 4_SM(d15:1_20:0)+H | 4_SM(d16:1_19:0)+H | 4_SM(d17:0_18:1)+H | 4_SM(d17:1_18:0)+H | 4_SM(d18:0_17:1)+H | 4_SM(d18:1_17:0)+H | 4_SM(d19:0_16:1)+H | 4_SM(d20:0_15:1)+H | 4_SM(d20:1_15:0)+H | 4_SM(d21:0_14:1)+H | 4_SM(d22:1_13:0)+H
11122	IS	739.5737204	8.016855556	3	6.91E+06	7.10E+06	7.43E+06	4_SM(d15:0_22:4)+H | 4_SM(d15:1_22:3)+H | 4_SM(d17:0_20:4)+H | 4_SM(d17:1_20:3)+H | 4_SM(d17:2_20:2)+H | 4_SM(d18:4_19:0)+H | 4_SM(d19:0_18:4)+H | 4_SM(d20:2_17:2)+H | 4_SM(d20:3_17:1)+H | 4_SM(d20:4_17:0)+H | 4_SM(d22:3_15:1)+H | 4_SM(d22:4_15:0)+H
