# Supplementary material for: Software tool for internal standard based normalization of lipids, and effect of data-processing strategies on resulting values
Source: BMC Bioinformatics. 2019 Apr 29;20:217. doi: 10.1186/s12859-019-2803-8 (PMC6489209; doi:10.1186/s12859-019-2803-8)
Supplement: Supplementary file 3 — LipidMatch Normalizer Software. The LMN_Software.zip file contains batch files for lipidomics with MZmine processing and the LipidMatch Normalizer R script. The .zip file also contains files to guide the user in using LipidMatch, which include: A manual and troubleshooting document, and example input and output data (the data used in this paper). For the most up to date version of LipidMatch Normalizer please visit: http://secim.ufl.edu/secim-tools/. (ZIP 126 kb) [file 12859_2019_2803_MOESM3_ESM.zip › LMN_Software/Example_Files/NIST_SRM_1950/IS_Table.csv]

Name	RT	m/z (Pos)	m/z (Pos)	m/z (Pos)	m/z (Neg)	m/z (Neg)	Classes	Sample1	Sample2	Sample3	Sample4	Sample5	Sample6
NA	NA	[M+H]+	[M+NH4]+	[M+Na]+	[M-H]-	[M+HCO2]-	Plasma (uL)	40	40	40	40	40	40
PE(17:0/17:0)	9.38	720.5537504	NA	742.5356958	718.5392012	NA	PE Plasmanyl-PE Plasmenyl-PE OxPE MMPE DMPE PI LPE Plasmanyl-LPE Plasmenyl-LPE OxLPE	24.25	24.25	24.25	24.25	24.25	24.25
PG(17:0/17:0)	8.63	751.548331	768.5748764	773.5302764	749.5337818	NA	PG	23.25	23.25	23.25	23.25	23.25	23.25
PC(17:0/17:0)	9.22	762.600698	NA	784.5826434	NA	806.5916434	PC Plasmanyl-PC Plasmenyl-PC OxPC	23	23	23	23	23	23
LPC(17:0)	2.16	510.3553958	NA	532.3373412	NA	554.3463412	LPC Plasmanyl-LPC Plasmenyl-LPC OxLPC	35	35	35	35	35	35
PS(17:0/17:0)	8.7	764.5435804	NA	NA	762.5290312	NA	PS Plasmenyl-PS	23	23	23	23	23	23
SM(d18:1/17:0)	8.02	717.5904682	NA	739.5724136	NA	761.5814136	SM	24.5	24.5	24.5	24.5	24.5	24.5
Cer(d18:1/17:0)	8.68	552.534991	NA	574.5169364	NA	596.5259364	Cer GlcCer	32.5	32.5	32.5	32.5	32.5	32.5
TG(15:0/15:0/15:0)	14.38	NA	782.7231732	787.6785732	NA	NA	TG Plasmanyl-TG Plasmenyl-TG OxTG DG CE	6.5	6.5	6.5	6.5	6.5	6.5
13C2-Cholesterol	7.11	NA	371.3584	NA	NA	NA	CE	45	45	45	45	45	45
