# Supplementary material for: Software tool for internal standard based normalization of lipids, and effect of data-processing strategies on resulting values
Source: BMC Bioinformatics. 2019 Apr 29;20:217. doi: 10.1186/s12859-019-2803-8 (PMC6489209; doi:10.1186/s12859-019-2803-8)
Supplement: Supplementary file 3 — LipidMatch Normalizer Software. The LMN_Software.zip file contains batch files for lipidomics with MZmine processing and the LipidMatch Normalizer R script. The .zip file also contains files to guide the user in using LipidMatch, which include: A manual and troubleshooting document, and example input and output data (the data used in this paper). For the most up to date version of LipidMatch Normalizer please visit: http://secim.ufl.edu/secim-tools/. (ZIP 126 kb) [file 12859_2019_2803_MOESM3_ESM.zip › LMN_Software/Example_Files/NIST_SRM_1950/SRM1950_Neg_LMQ_Output/2017_6_25_NegReducedArea_Normalized.csv]

ID	row.ID	row.m.z	row.retention.time	row.number.of.detected.peaks	QE1_REP_34_QC1_14_fullAIFneg.mzXML.Peak.area	QE1_REP_34_QC1_37_fullAIFneg.mzXML.Peak.area	QE1_REP_34_QC1_32_DDTargetedNeg.mzXML.Peak.area	ID_Ranked	Intensity_Ranked	Class_At_Max_Intensity	Adduct_At_Max_Intensity	Only_One_Class	isQuantified	IS_Species	IS_Adduct
NA	NA	NA	NA	NA	NA	NA	NA	NA	NA	NA	NA	NA	NA	NA	NA
489	2584	582.5093437	8.246283333	3	0.724946058712121	0.801056338028169	0.650688233739837	2_Cer(d18:1/16:0)+HCO2	106030.051	Cer	[M+HCO2]-	Yes	1	Cer(d18:1/17:0)	[M+HCO2]-
1112	2169	610.5409533	9.107572222	3	0.245264229166667	0.331216731220657	0.223006941056911	2_Cer(d18:1/18:0)+HCO2	33070.672	Cer	[M+HCO2]-	Yes	1	Cer(d18:1/17:0)	[M+HCO2]-
213	2909	666.6035801	11.45981667	1	1.80460423295455	2.45657276995305	1.75926780487805	2_Cer(d18:1/22:0)+HCO2	192601.442	Cer	[M+HCO2]-	Yes	1	Cer(d18:1/17:0)	[M+HCO2]-
249	2508	680.6195696	12.03642222	3	1.50528669318182	1.93779342723005	1.5490323597561	2_Cer(d18:1/23:0)+HCO2	220953.823	Cer	[M+HCO2]-	Yes	1	Cer(d18:1/17:0)	[M+HCO2]-
79	4238	694.6350098	12.51257222	1	6.37689393939394	7.52230046948357	6.71138211382114	2_Cer(d18:1/24:0)+HCO2	988119.13	Cer	[M+HCO2]-	Yes	1	Cer(d18:1/17:0)	[M+HCO2]-
277	2641	692.6195892	11.29052778	3	1.36438890151515	1.85387323943662	1.32133746544715	2_Cer(d18:1/24:1)+HCO2	188336.656	Cer	[M+HCO2]-	Yes	1	Cer(d18:1/17:0)	[M+HCO2]-
533	2182	664.5877515	10.19336111	3	0.644356251893939	0.854460093896714	0.553635491869919	2_Cer(d18:2/22:0)+HCO2	89263.287	Cer	[M+HCO2]-	Yes	1	Cer(d18:1/17:0)	[M+HCO2]-
357	2642	692.6195892	11.50921667	3	1.02733969886364	1.56396713615023	1.02461140853659	2_Cer(d18:2/24:0)+HCO2	136293.929	Cer	[M+HCO2]-	Yes	1	Cer(d18:1/17:0)	[M+HCO2]-
649	2521	512.2986644	0.847955556	3	0.443647932515337	0.416510150943396	0.450892346153846	2_LPC(14:0)+HCO2	784496.11	LPC	[M+HCO2]-	Yes	1	LPC(17:0)	[M+HCO2]-
930	2307	526.3141792	1.129388889	3	0.276486472392638	0.249314462264151	0.26192066025641	2_LPC(15:0)+HCO2	2305866.891	LPC	[M+HCO2]-	Yes	1	LPC(17:0)	[M+HCO2]-
4	2819	540.3298921	1.557061111	3	49.1717791411043	45.188679245283	48.2371794871795	2_LPC(16:0)+HCO2	39895536.57	LPC	[M+HCO2]-	Yes	1	LPC(17:0)	[M+HCO2]-
220	2701	538.3143041	0.93895	3	1.50962839570552	1.50943396226415	1.50674028525641	2_LPC(16:1)+HCO2	1761068.221	LPC	[M+HCO2]-	Yes	1	LPC(17:0)	[M+HCO2]-
1608	1458	552.3301408	1.258527778	3	0.115605923312883	0.11236841509434	0.115841048076923	2_LPC(17:1)+HCO2	461508.513	LPC	[M+HCO2]-	Yes	1	LPC(17:0)	[M+HCO2]-
18	2724	568.3614747	2.985044444	2	19.5828220858896	21.9811320754717	17.6570512820513	2_LPC(18:0)+HCO2	13887974.82	LPC	[M+HCO2]-	Yes	1	LPC(17:0)	[M+HCO2]-
39	2672	566.3456804	1.721722222	3	10.6288343558282	11.9811320754717	11.0833333333333	2_LPC(18:1)+HCO2	8746159.785	LPC	[M+HCO2]-	Yes	1	LPC(17:0)	[M+HCO2]-
27	2862	564.3293977	1.106294444	3	14.2791411042945	13.7735849056604	14.8525641025641	2_LPC(18:2)+HCO2	14972952.6	LPC	[M+HCO2]-	Yes	1	LPC(17:0)	[M+HCO2]-
982	2163	562.3143713	0.791005556	3	0.25878772392638	0.238919830188679	0.255836224358974	2_LPC(18:3)+HCO2	322900.581	LPC	[M+HCO2]-	Yes	1	LPC(17:0)	[M+HCO2]-
1597	924	582.3773326	3.948244444	3	0.117467450920245	0.113703113207547	0.122991346153846	2_LPC(19:0)+HCO2	107333.931	LPC	[M+HCO2]-	Yes	1	LPC(17:0)	[M+HCO2]-
1795	1438	596.3930891	4.765188889	3	0.0880682668711656	0.101343783018868	0.0902380096153846	2_LPC(20:0)+HCO2	132317.579	LPC	[M+HCO2]-	Yes	1	LPC(17:0)	[M+HCO2]-
1472	1522	594.3773264	3.149822222	3	0.137575273006135	0.120703320754717	0.12466133974359	2_LPC(20:1)+HCO2	250237.338	LPC	[M+HCO2]-	Yes	1	LPC(17:0)	[M+HCO2]-
1404	1730	592.3617256	1.981383333	3	0.152184058282209	0.158806839622641	0.157929266025641	2_LPC(20:2)+HCO2	542360.107	LPC	[M+HCO2]-	Yes	1	LPC(17:0)	[M+HCO2]-
283	2684	590.3460833	1.342911111	3	1.16464393865031	1.15094339622642	1.14460802884615	2_LPC(20:3)+HCO2	1316259.601	LPC	[M+HCO2]-	Yes	1	LPC(17:0)	[M+HCO2]-
122	2803	588.329914	1.041783333	3	3.47852760736196	3.20754716981132	3.63461538461538	2_LPC(20:4)+HCO2	4562394.09	LPC	[M+HCO2]-	Yes	1	LPC(17:0)	[M+HCO2]-
1213	2151	586.3145454	0.740216667	3	0.188746668711656	0.169024886792453	0.188749054487179	2_LPC(20:5)+HCO2	234373.857	LPC	[M+HCO2]-	Yes	1	LPC(17:0)	[M+HCO2]-
1203	2062	614.3457133	1.142872222	3	0.190271101226994	0.207395858490566	0.186899528846154	2_LPC(22:5)+HCO2	2229472.671	LPC	[M+HCO2]-	Yes	1	LPC(17:0)	[M+HCO2]-
551	2524	612.3300677	0.951288889	3	0.547220598159509	0.478330716981132	0.560682724358974	2_LPC(22:6)+HCO2	1025543.851	LPC	[M+HCO2]-	Yes	1	LPC(17:0)	[M+HCO2]-
2063	1238	652.4559276	6.6404	3	0.0562161411042945	0.0683559056603774	0.0560415961538462	2_LPC(24:0)+HCO2	106155.476	LPC	[M+HCO2]-	Yes	1	LPC(17:0)	[M+HCO2]-
2106	1032	792.5395023	6.898783333	3	0.07531338957476	0.0761288010638298	0.0845445830670926	2_OxPC(16:0_16:1(OH))+HCO2	321984.397	OxPC	[M+HCO2]-	Yes	1	PC(17:0/17:0)	[M+HCO2]-
193	2760	816.5744454	8.137094444	3	2.61541916049383	4.42872340425532	2.69876731309904	1_PC(17:0_18:2)+HCO2 | 1_PC(17:2_18:0)+HCO2 | 1_PC(17:1_18:1)+HCO2	1824786.37 | 117292.048 | 38546.945	PC	[M+HCO2]-	Yes	1	PC(17:0/17:0)	[M+HCO2]-
520	2439	840.5740587	7.981427778	3	0.857542443072702	0.871194	0.884403715654952	1_PC(17:0_20:4)+HCO2	459460.864	PC	[M+HCO2]-	Yes	1	PC(17:0/17:0)	[M+HCO2]-
1672	1839	722.4974877	6.904511111	3	0.155170336076818	0.17770552393617	0.169715530351438	2_PC(12:0_16:0)+HCO2	378705.111	PC	[M+HCO2]-	Yes	1	PC(17:0/17:0)	[M+HCO2]-
512	2626	798.5286686	6.947216667	3	0.865276910836763	0.892963377659574	0.935396699680511	2_PC(14:0_20:4)+HCO2	1104760.135	PC	[M+HCO2]-	Yes	1	PC(17:0/17:0)	[M+HCO2]-
411	2640	788.5454421	7.406905556	3	1.1131851399177	1.06388685	1.0969486629393	1_PC(15:0_18:2)+HCO2 | 1_PC(16:0_17:2)+HCO2	849981.57 | 23614.438	PC	[M+HCO2]-	Yes	1	PC(17:0/17:0)	[M+HCO2]-
916	2362	812.5439443	7.273266667	3	0.412760334705076	0.373310516489362	0.402214630990415	2_PC(15:0_20:4)+HCO2 | 1_PC(15:0_20:4)+HCO2	535904.87 | 69743.28	PC	[M+HCO2]-	Yes	1	PC(17:0/17:0)	[M+HCO2]-
136	2786	778.5593041	8.353255556	3	4.16460905349794	3.63351063829787	4.26198083067093	2_PC(16:0_16:0)+HCO2	7495353.555	PC	[M+HCO2]-	Yes	1	PC(17:0/17:0)	[M+HCO2]-
417	2596	790.5612089	7.9906	3	1.09276091906722	1.15398548404255	1.11783071565495	1_PC(16:0_17:1)+HCO2 | 1_PC(15:0_18:1)+HCO2 | 1_PC(16:1_17:0)+HCO2	452589 | 418261.5 | 80140.522	PC	[M+HCO2]-	Yes	1	PC(17:0/17:0)	[M+HCO2]-
6	2869	804.5753174	8.376988889	3	70.0411522633745	58.6010638297872	70.9105431309904	2_PC(16:0_18:1)+HCO2	30352398.3	PC	[M+HCO2]-	Yes	1	PC(17:0/17:0)	[M+HCO2]-
1	2875	802.5600315	7.751933333	3	134.40329218107	99.8297872340425	138.514376996805	2_PC(16:0_18:2)+HCO2	62552314.52	PC	[M+HCO2]-	Yes	1	PC(17:0/17:0)	[M+HCO2]-
13	2854	828.5745106	7.925433333	3	39.437585733882	37.1914893617021	40.0479233226837	2_PC(16:0_20:3)+HCO2	14092976.23	PC	[M+HCO2]-	Yes	1	PC(17:0/17:0)	[M+HCO2]-
7	2848	826.5589404	7.603472222	3	68.4636488340192	51.2606382978723	66.5015974440895	2_PC(16:0_20:4)+HCO2	33472033.32	PC	[M+HCO2]-	Yes	1	PC(17:0/17:0)	[M+HCO2]-
119	2457	824.5442565	7.167605556	3	5.39506172839506	4.93031914893617	5.73162939297125	2_PC(16:0_20:5)+HCO2	3574929.06	PC	[M+HCO2]-	Yes	1	PC(17:0/17:0)	[M+HCO2]-
24	2781	850.5595365	7.409505556	3	21.7695473251029	20.186170212766	21.4568690095847	2_PC(16:0_22:6)+HCO2	11767976.07	PC	[M+HCO2]-	Yes	1	PC(17:0/17:0)	[M+HCO2]-
378	2566	818.5895577	8.791455556	3	1.23853589711934	1.48031914893617	1.29463976198083	2_PC(17:0_18:1)+HCO2	970710.854	PC	[M+HCO2]-	Yes	1	PC(17:0/17:0)	[M+HCO2]-
1563	1493	838.558563	7.305433333	3	0.18050355829904	0.150891255319149	0.172434086261981	1_PC(17:0_20:5)+HCO2 | 1_PC(17:1_20:4)+HCO2	13847.264 | 7379.113	PC	[M+HCO2]-	Yes	1	PC(17:0/17:0)	[M+HCO2]-
732	2188	814.5602473	7.428477778	3	0.550988063100137	0.495773832978723	0.265070958466454	1_PC(17:1_18:2)+HCO2	217290.862	PC	[M+HCO2]-	Yes	1	PC(17:0/17:0)	[M+HCO2]-
1564	1216	834.624138	10.29131111	3	0.180313279835391	0.186543261702128	0.174406354632588	2_PC(18:0_18:0)+HCO2 | 1_PC(18:0_18:0)+HCO2	111972.348 | 36264.64	PC	[M+HCO2]-	Yes	1	PC(17:0/17:0)	[M+HCO2]-
30	2851	832.6068417	9.210583333	3	18.5514403292181	18.718085106383	18.591054313099	2_PC(18:0_18:1)+HCO2 | 1_PC(18:0_18:1)+HCO2 | 1_PC(16:0_20:1)+HCO2	7057645.685 | 1597396.609 | 104008.702	PC	[M+HCO2]-	Yes	1	PC(17:0/17:0)	[M+HCO2]-
3	2873	830.5908172	8.511783333	3	89.60219478738	81.2340425531915	95.1597444089457	2_PC(18:0_18:2)+HCO2	34288140.55	PC	[M+HCO2]-	Yes	1	PC(17:0/17:0)	[M+HCO2]-
14	2754	854.5905744	8.338527778	3	37.2290809327846	31.8085106382979	36.741214057508	2_PC(18:0_20:4)+HCO2	14663250.93	PC	[M+HCO2]-	Yes	1	PC(17:0/17:0)	[M+HCO2]-
237	2714	882.621211	8.9411	3	2.05878732647462	2.32446808510638	2.12060407827476	2_PC(18:0_22:4)+HCO2	966558.896	PC	[M+HCO2]-	Yes	1	PC(17:0/17:0)	[M+HCO2]-
94	2155	878.5903549	8.114772222	3	7.22496570644719	8.09893617021276	7.20127795527157	2_PC(18:0_22:6)+HCO2	3207703.279	PC	[M+HCO2]-	Yes	1	PC(17:0/17:0)	[M+HCO2]-
42	2464	852.5714058	7.594733333	3	15.238683127572	11.4021276595745	0.911920607028754	2_PC(18:1_20:4)+HCO2 | 2_PC(16:0_22:5)+HCO2	18840960.312 | 10388682.792	PC	[M+HCO2]-	Yes	1	PC(17:0/17:0)	[M+HCO2]-
60	4239	826.5593153	7.218277778	2	11.1687242798354	9.78723404255319	10.6916932907348	2_PC(18:2_18:2)+HCO2	7097922.34	PC	[M+HCO2]-	Yes	1	PC(17:0/17:0)	[M+HCO2]-
1223	1146	822.5290781	6.7667	3	0.274737176954733	0.28881109787234	0.276284083067093	2_PC(18:3_18:3)+HCO2	341282.235	PC	[M+HCO2]-	Yes	1	PC(17:0/17:0)	[M+HCO2]-
2245	782	900.5751778	6.972094444	3	0.0496905061728395	0.0635932505319149	0.0623430798722045	2_PC(20:4_22:5)+HCO2	909643.284	PC	[M+HCO2]-	Yes	1	PC(17:0/17:0)	[M+HCO2]-
246	3996	764.520554	7.751933333	2	5.14679960050676	3.44428406466513	5.32505250735294	2_PE(16:0_22:5)-H | 2_PE(18:1_20:4)-H	9952332.34 | 3884375.819	PE	[M-H]-	Yes	1	PE(17:0/17:0)	[M-H]-
199	2774	762.5066969	7.537238889	3	6.66835913260135	9.29676674364896	6.41111867519608	1_PE(16:0_22:6)-H	263460.58	PE	[M-H]-	Yes	1	PE(17:0/17:0)	[M-H]-
2339	745	686.4771562	7.115322222	2	0.0922161140202703	0.278749409642032	0.0726867978431373	2_PE(16:1_16:1)-H	931034.27	PE	[M-H]-	Yes	1	PE(17:0/17:0)	[M-H]-
578	2544	716.5228155	8.529133333	3	1.99440421959459	1.84268402193995	2.11991530519608	2_PE(16:1_18:0)-H	5284124.64	PE	[M-H]-	Yes	1	PE(17:0/17:0)	[M-H]-
809	2582	736.4921957	7.099688889	3	1.26912358614865	2.26668071073903	1.24515860666667	2_PE(16:1_20:4)-H	2730961.18	PE	[M-H]-	Yes	1	PE(17:0/17:0)	[M-H]-
118	3797	766.5383561	8.486127778	2	14.0912162162162	12.7970554272517	1.77099091833333	2_PE(18:0_20:4)-H	8276389.43	PE	[M-H]-	Yes	1	PE(17:0/17:0)	[M-H]-
461	2597	790.538992	8.250361111	3	2.52485633868243	2.71240559555427	2.56801475539216	1_PE(18:0_22:6)-H | 1_DMPE(16:0_22:6)-H	130168.2 | 33218.627	PE	[M-H]-	No	1	PE(17:0/17:0)	[M-H]-
1735	1992	764.5226609	7.10335	3	0.367424612331081	0.68526282852194	0.297808972058824	2_PE(18:1_20:4)-H | 2_DMPE(16:1_20:4)-H	3844148.44 | 3696155.3	PE	[M-H]-	No	1	PE(17:0/17:0)	[M-H]-
1855	1399	792.5515516	8.795805556	3	0.303436563344595	0.373978067551963	0.36100851372549	2_PE(18:1_22:4)-H	702715.51	PE	[M-H]-	Yes	1	PE(17:0/17:0)	[M-H]-
846	2217	788.5219743	7.604616667	3	1.19740822550676	1.48471056235566	1.2761574577451	1_PE(18:1_22:6)-H	93095.416	PE	[M-H]-	Yes	1	PE(17:0/17:0)	[M-H]-
146	2801	738.5072381	7.742427778	3	9.25760135135135	6.1885103926097	9.60490196078431	2_PE(18:2_18:2)-H | 2_PE(16:0_20:4)-H	29090570.475 | 11476276.849	PE	[M-H]-	Yes	1	PE(17:0/17:0)	[M-H]-
1515	1627	762.5063837	7.130072222	3	0.499700169763514	1.91693186547344	0.251367255	1_PE(18:2_20:4)-H	42549.743	PE	[M-H]-	Yes	1	PE(17:0/17:0)	[M-H]-
1838	1902	786.5060378	7.070572222	3	0.247225964527027	1.05239153117783	0.368846360980392	1_PE(20:4_20:4)-H | 1_PE(18:2_22:6)-H	73922.732 | 11548.49	PE	[M-H]-	Yes	1	PE(17:0/17:0)	[M-H]-
2058	232	665.4395944	6.567227778	3	0.109463060126582	0.089918138583815	0.125460024390244	2_PG(14:0_14:0)-H	103627.163	PG	[M-H]-	Yes	1	PG(17:0/17:0)	[M-H]-
1574	2195	745.5031255	7.07425	3	0.237638838607595	0.434003906358381	0.215510865853659	1_PG(16:0_18:2)-H	176042.95	PG	[M-H]-	Yes	1	PG(17:0/17:0)	[M-H]-
553	2526	775.5473204	8.597261111	3	1.06629490551537	1.03561937427746	1.11361021189024	1_PG(18:0_18:1)-H	40733.393	PG	[M-H]-	Yes	1	PG(17:0/17:0)	[M-H]-
2181	1036	773.5311373	7.594622222	3	0.0861409556962025	0.0614545075144509	0.0694417484756098	1_PG(18:1_18:1)-H	64198.67	PG	[M-H]-	Yes	1	PG(17:0/17:0)	[M-H]-
782	2513	771.5183051	7.100688889	3	0.683969593128391	0.928473442630058	0.680187634146341	2_PG(18:1_18:2)-H | 1_PG(18:1_18:2)-H	2432411.92 | 545817.55	PG	[M-H]-	Yes	1	PG(17:0/17:0)	[M-H]-
160	2809	807.5027647	7.10335	3	8.43834459459459	11.2849307159353	8.4524345	2_PI(16:0_16:1)-H | 2_PI(14:0_18:1)-H	5796731.42 | 3788230.32	PI	[M-H]-	Yes	1	PE(17:0/17:0)	[M-H]-
492	2586	835.5327294	7.7679	3	2.40231559966216	1.85276384526559	2.47020865686275	2_PI(16:0_18:1)-H	11158789.32	PI	[M-H]-	Yes	1	PE(17:0/17:0)	[M-H]-
33	2865	857.5181512	7.113	3	45.7964527027027	61.6050808314088	46.4078431372549	2_PI(16:0_20:4)-H | 2_PI(18:1_18:3)-H	15658584.554 | 7057439.11	PI	[M-H]-	Yes	1	PE(17:0/17:0)	[M-H]-
201	2766	861.548492	7.892555556	3	6.62456912162162	6.07650115473441	6.77049539215686	2_PI(18:1_18:1)-H	1829166.721	PI	[M-H]-	Yes	1	PE(17:0/17:0)	[M-H]-
127	2835	883.533592	7.126361111	3	11.3876689189189	22.5418591224018	11.9823529411765	2_PI(18:1_20:4)-H	4131394.274	PI	[M-H]-	Yes	1	PE(17:0/17:0)	[M-H]-
1875	1440	636.4607087	6.189411111	3	0.0793412423312883	0.131545849056604	0.0769136442307692	2_Plasmanyl-LPC(P-24:0)+HCO2 | 2_Plasmenyl-LPC(P-24:0)+HCO2	100983.577 | 100983.577	Plasmanyl-LPC	[M+HCO2]-	No	1	LPC(17:0)	[M+HCO2]-
1081	2027	552.3667312	2.172361111	3	0.223712334355828	0.252011981132075	0.222659903846154	2_Plasmanyl-LPC(P-18:0)+HCO2 | 2_Plasmenyl-LPC(P-18:0)+HCO2	2824558.754 | 2824558.754	Plasmanyl-LPC	[M+HCO2]-	No	1	LPC(17:0)	[M+HCO2]-
460	2525	764.5821306	8.913633333	3	0.973106400548697	1.14413255319149	0.997210191693291	2_Plasmanyl-PC(O-16:0/16:0)+HCO2	800833.034	Plasmanyl-PC	[M+HCO2]-	Yes	1	PC(17:0/17:0)	[M+HCO2]-
259	2712	788.5805566	8.232172222	3	1.88423092455418	2.17765957446808	1.90437549361022	2_Plasmanyl-PC(O-16:0/18:2)+HCO2 | 1_Plasmanyl-PC(O-16:0/18:2)+HCO2 | 1_Plasmenyl-PC(P-18:1/16:0)+HCO2	2641423.022 | 347787.266 | 34441.913	Plasmanyl-PC	[M+HCO2]-	No	1	PC(17:0/17:0)	[M+HCO2]-
780	2265	814.5943244	8.416705556	3	0.513622528120713	0.412667345744681	0.522979878594249	2_Plasmanyl-PC(O-16:0/20:3)+HCO2 | 1_Plasmanyl-PC(O-16:0/20:3)+HCO2 | 1_Plasmanyl-PC(O-18:1/18:2)+HCO2 | 1_Plasmenyl-PC(P-18:0/18:2)+HCO2	926320.162 | 115119.92 | 16843.477 | 16843.477	Plasmanyl-PC	[M+HCO2]-	No	1	PC(17:0/17:0)	[M+HCO2]-
114	2805	812.580358	8.069238889	3	5.5843621399177	6.39840425531915	5.73162939297125	2_Plasmanyl-PC(O-16:0/20:4)+HCO2 | 1_Plasmanyl-PC(O-16:0/20:4)+HCO2 | 1_Plasmenyl-PC(P-18:1/18:2)+HCO2	7021154.204 | 1500394.277 | 205427.123	Plasmanyl-PC	[M+HCO2]-	No	1	PC(17:0/17:0)	[M+HCO2]-
1436	3773	836.5799026	7.545383333	1	0.214596783264746	0.213570537234043	0.207641869009585	2_Plasmanyl-PC(O-16:0/22:6)+HCO2 | 2_Plasmenyl-PC(P-16:1/22:4)+HCO2	1922460.771 | 1187150.81	Plasmanyl-PC	[M+HCO2]-	No	1	PC(17:0/17:0)	[M+HCO2]-
535	2515	762.5647969	8.763116667	3	0.824749806584362	1.0001315106383	0.844622496805112	2_Plasmanyl-PC(O-16:1/16:0)+HCO2 | 2_Plasmenyl-PC(P-16:0/16:0)+HCO2 | 1_Plasmanyl-PC(O-16:1/16:0)+HCO2 | 1_Plasmenyl-PC(P-16:0/16:0)+HCO2 | 1_Plasmanyl-PS(O-18:0/17:0)-H	889553.082 | 889553.082 | 114081.299 | 114081.299 | 10724.225	Plasmanyl-PC	[M+HCO2]-	No	1	PC(17:0/17:0)	[M+HCO2]-
387	2568	788.5811126	8.7603	3	1.19099830452675	1.40691489361702	1.29227098242811	2_Plasmanyl-PC(O-16:1/18:1)+HCO2 | 2_Plasmenyl-PC(P-16:0/18:1)+HCO2	986672.212 | 986672.212	Plasmanyl-PC	[M+HCO2]-	No	1	PC(17:0/17:0)	[M+HCO2]-
161	2775	786.5651707	8.08925	3	3.18655692729767	3.7313829787234	3.22614548242812	2_Plasmanyl-PC(O-16:1/18:2)+HCO2 | 2_Plasmenyl-PC(P-16:0/18:2)+HCO2 | 2_Plasmanyl-PC(O-16:0/18:3)+HCO2 | 1_Plasmanyl-PC(O-16:1/18:2)+HCO2 | 1_Plasmenyl-PC(P-16:0/18:2)+HCO2 | 1_Plasmenyl-PC(P-16:1/18:1)+HCO2	2218724.265 | 2218724.265 | 986870.635 | 166322.393 | 166322.393 | 9629.495	Plasmanyl-PC	[M+HCO2]-	No	1	PC(17:0/17:0)	[M+HCO2]-
862	2350	838.5961545	8.462205556	3	0.447470489711934	0.38086739893617	0.428204924920128	1_Plasmanyl-PC(O-16:1/22:4)+HCO2 | 1_Plasmenyl-PC(P-16:0/22:4)+HCO2 | 1_Plasmenyl-PC(P-18:1/20:3)+HCO2 | 1_Plasmanyl-PC(O-18:1/20:4)+HCO2 | 1_Plasmenyl-PC(P-18:0/20:4)+HCO2	99585.381 | 99585.381 | 6717.892 | 6297.953 | 6297.953	Plasmanyl-PC	[M+HCO2]-	No	1	PC(17:0/17:0)	[M+HCO2]-
1475	3728	836.5805469	8.195938889	1	0.201297987654321	0.243475430851064	0.215804186900958	2_Plasmanyl-PC(O-16:1/22:5)+HCO2 | 2_Plasmenyl-PC(P-16:0/22:5)+HCO2	354150.879 | 354150.879	Plasmanyl-PC	[M+HCO2]-	No	1	PC(17:0/17:0)	[M+HCO2]-
1551	1310	792.6125773	9.91525	3	0.182997685871056	0.202004718085106	0.171532052715655	2_Plasmanyl-PC(O-18:0/16:0)+HCO2	157215.508	Plasmanyl-PC	[M+HCO2]-	Yes	1	PC(17:0/17:0)	[M+HCO2]-
581	2410	816.6126788	9.074016667	3	0.763648713305899	0.920560686170213	0.803274301916933	2_Plasmanyl-PC(O-18:0/18:2)+HCO2 | 1_Plasmanyl-PC(O-18:0/18:2)+HCO2 | 1_Plasmanyl-PC(O-18:1/18:1)+HCO2 | 1_Plasmenyl-PC(P-18:0/18:1)+HCO2 | 1_Plasmanyl-PC(O-16:0/20:2)+HCO2	1886741.605 | 163000.633 | 18794.219 | 18794.219 | 9917.697	Plasmanyl-PC	[M+HCO2]-	No	1	PC(17:0/17:0)	[M+HCO2]-
1123	1769	842.6280896	9.272777778	3	0.309578138545953	0.301169462765957	0.293457918530351	2_Plasmanyl-PC(O-18:0/20:3)+HCO2	415291.319	Plasmanyl-PC	[M+HCO2]-	Yes	1	PC(17:0/17:0)	[M+HCO2]-
198	2747	840.6120494	8.879472222	3	2.59035931961591	3.27872340425532	2.84134857507987	2_Plasmanyl-PC(O-18:0/20:4)+HCO2	4237988.208	Plasmanyl-PC	[M+HCO2]-	Yes	1	PC(17:0/17:0)	[M+HCO2]-
116	2793	838.595955	8.0452	3	5.48971193415638	6.11702127659574	5.65814696485623	1_Plasmanyl-PC(O-18:1/20:4)+HCO2 | 1_Plasmenyl-PC(P-18:0/20:4)+HCO2 | 1_Plasmanyl-PC(O-16:0/22:5)+HCO2	273763.763 | 273763.763 | 58470.111	Plasmanyl-PC	[M+HCO2]-	No	1	PC(17:0/17:0)	[M+HCO2]-
1163	2197	862.5956553	7.812111111	3	0.294302068587106	0.427642425531915	0.310923993610224	2_Plasmanyl-PC(O-18:1/22:6)+HCO2 | 2_Plasmenyl-PC(P-18:0/22:6)+HCO2	1477908.413 | 1477908.413	Plasmanyl-PC	[M+HCO2]-	No	1	PC(17:0/17:0)	[M+HCO2]-
749	2039	920.6742601	9.795922222	3	0.533059042524005	0.55369514893617	0.50767238658147	2_Plasmanyl-PC(O-24:2/20:4)+HCO2 | 2_Plasmenyl-PC(P-24:1/20:4)+HCO2	383023.2 | 383023.2	Plasmanyl-PC	[M+HCO2]-	No	1	PC(17:0/17:0)	[M+HCO2]-
777	4524	750.5423569	8.201661111	1	1.33752431587838	1.36927653002309	1.43576176176471	2_Plasmanyl-PE(O-16:0/22:5)-H	406509.027	Plasmanyl-PE	[M-H]-	Yes	1	PE(17:0/17:0)	[M-H]-
1535	440	778.5714643	9.023755556	3	0.32307308277027	0.362340643764434	0.562868651960784	2_Plasmanyl-PE(O-18:0/22:5)-H	172391.565	Plasmanyl-PE	[M-H]-	Yes	1	PE(17:0/17:0)	[M-H]-
622	2450	524.3349558	1.9079	3	0.470958282208589	0.464755943396226	0.454311442307692	2_Plasmenyl-LPC(P-16:0)+HCO2 | 2_Plasmanyl-LPC(P-16:0)+HCO2	575934.58 | 544138.81	Plasmenyl-LPC	[M+HCO2]-	No	1	LPC(17:0)	[M+HCO2]-
1297	1910	436.2827606	2.02705	3	0.659053064189189	0.758349584295612	0.659349226470588	2_Plasmenyl-LPE(P-16:0)-H	218607.589	Plasmenyl-LPE	[M-H]-	Yes	1	PE(17:0/17:0)	[M-H]-
1080	2016	464.3139368	3.766188889	3	0.854802750844595	0.679929116628176	0.98321263627451	2_Plasmenyl-LPE(P-18:0)-H	135652.327	Plasmenyl-LPE	[M-H]-	Yes	1	PE(17:0/17:0)	[M-H]-
1441	2006	810.5650489	7.545383333	3	0.212955264746228	0.203435367021277	0.127169865814696	2_Plasmenyl-PC(P-16:1/20:3)+HCO2	1048786.168	Plasmenyl-PC	[M+HCO2]-	Yes	1	PC(17:0/17:0)	[M+HCO2]-
142	2787	810.5649443	7.919033333	3	3.9437585733882	4.04946808510638	4.00479233226837	2_Plasmenyl-PC(P-16:1/20:3)+HCO2 | 2_Plasmanyl-PC(O-16:1/20:4)+HCO2 | 2_Plasmenyl-PC(P-16:0/20:4)+HCO2 | 1_Plasmanyl-PC(O-16:1/20:4)+HCO2 | 1_Plasmenyl-PC(P-16:0/20:4)+HCO2	6514691.311 | 2199881.717 | 2199881.717 | 1300925.169 | 1300925.169	Plasmenyl-PC	[M+HCO2]-	No	1	PC(17:0/17:0)	[M+HCO2]-
435	3998	814.5960631	8.916433333	1	1.03660299588477	1.2031022287234	1.05144904153355	2_Plasmenyl-PC(P-18:1/18:1)+HCO2 | 1_Plasmanyl-PC(O-18:1/18:2)+HCO2 | 1_Plasmenyl-PC(P-18:0/18:2)+HCO2 | 1_Plasmenyl-PC(P-18:1/18:1)+HCO2 | 1_Plasmanyl-PC(O-16:1/20:2)+HCO2 | 1_Plasmenyl-PC(P-16:0/20:2)+HCO2	902826.28 | 254521.453 | 254521.453 | 26427.405 | 13627.193 | 13627.193	Plasmenyl-PC	[M+HCO2]-	No	1	PC(17:0/17:0)	[M+HCO2]-
569	2409	812.5803572	8.2531	1	0.777782481481481	0.840700159574468	0.799679982428115	2_Plasmenyl-PC(P-18:1/18:2)+HCO2	2498595.258	Plasmenyl-PC	[M+HCO2]-	Yes	1	PC(17:0/17:0)	[M+HCO2]-
379	2351	838.5960686	8.704272222	3	1.23750745953361	1.4313829787234	1.38215994249201	2_Plasmenyl-PC(P-18:1/20:3)+HCO2	2788504.772	Plasmenyl-PC	[M+HCO2]-	Yes	1	PC(17:0/17:0)	[M+HCO2]-
270	3659	836.5796318	7.919033333	1	1.81223388888889	1.78617021276596	1.83517396805112	1_Plasmenyl-PC(P-18:1/20:4)+HCO2 | 1_Plasmanyl-PC(O-16:1/22:5)+HCO2 | 1_Plasmenyl-PC(P-16:0/22:5)+HCO2	195982.086 | 69394.788 | 69394.788	Plasmenyl-PC	[M+HCO2]-	No	1	PC(17:0/17:0)	[M+HCO2]-
902	1887	774.5433777	8.043577778	1	1.09203656841216	1.19253631351039	1.08072160098039	2_Plasmenyl-PE(P-18:1/22:5)-H	959166.667	Plasmenyl-PE	[M-H]-	Yes	1	PE(17:0/17:0)	[M-H]-
1850	1714	700.5272517	8.384555556	3	0.312987376689189	0.309657098729792	0.29663807745098	2_Plasmenyl-PE(P-16:0/18:1)-H	13097666.48	Plasmenyl-PE	[M-H]-	Yes	1	PE(17:0/17:0)	[M-H]-
806	2318	700.5283859	8.928966667	3	1.27688997635135	1.46664952078522	1.34074512647059	2_Plasmenyl-PE(P-16:0/18:1)-H | 2_Plasmenyl-PE(P-18:1/16:0)-H	826633.432 | 653871.552	Plasmenyl-PE	[M-H]-	Yes	1	PE(17:0/17:0)	[M-H]-
361	2670	698.5126966	8.250361111	3	3.40463191976351	3.86431870669746	3.42644616372549	2_Plasmenyl-PE(P-16:0/18:2)-H	2223739.742	Plasmenyl-PE	[M-H]-	Yes	1	PE(17:0/17:0)	[M-H]-
117	2812	722.5126023	8.061433333	3	14.1731418918919	15.2332563510393	14.1696078431373	2_Plasmenyl-PE(P-16:0/20:4)-H	6420309.227	Plasmenyl-PE	[M-H]-	Yes	1	PE(17:0/17:0)	[M-H]-
640	2560	720.4963731	7.584666667	3	1.72222361233108	1.83089880196305	1.7939611745098	2_Plasmenyl-PE(P-16:0/20:5)-H	870871.106	Plasmenyl-PE	[M-H]-	Yes	1	PE(17:0/17:0)	[M-H]-
245	2537	746.5126687	7.8293	3	5.21150343412162	3.72430715935335	5.37583005784314	2_Plasmenyl-PE(P-16:0/22:6)-H	1157204.905	Plasmenyl-PE	[M-H]-	Yes	1	PE(17:0/17:0)	[M-H]-
703	2321	728.5600136	9.890777778	3	1.51775990118243	1.45692683891455	1.49076038137255	2_Plasmenyl-PE(P-18:0/18:1)-H	434661.65	Plasmenyl-PE	[M-H]-	Yes	1	PE(17:0/17:0)	[M-H]-
206	2758	726.5433947	9.073877778	3	6.24188200168919	7.7006351039261	6.50674564019608	2_Plasmenyl-PE(P-18:0/18:2)-H	2078351.182	Plasmenyl-PE	[M-H]-	Yes	1	PE(17:0/17:0)	[M-H]-
102	4076	750.5425471	8.876761111	1	17.6959459459459	19.4616050808314	18.5441176470588	2_Plasmenyl-PE(P-18:0/20:4)-H | 2_Plasmanyl-PE(O-16:0/22:5)-H	4643895.194 | 702804.694	Plasmenyl-PE	[M-H]-	No	1	PE(17:0/17:0)	[M-H]-
1284	1988	778.5744597	9.498888889	3	0.66580496875	0.66737372113164	0.705036511764706	2_Plasmenyl-PE(P-18:0/22:4)-H	199642.39	Plasmenyl-PE	[M-H]-	Yes	1	PE(17:0/17:0)	[M-H]-
657	2418	776.5585831	8.869622222	3	1.66996838513514	1.85796303406467	1.66888328823529	2_Plasmenyl-PE(P-18:0/22:5)-H	822515.064	Plasmenyl-PE	[M-H]-	Yes	1	PE(17:0/17:0)	[M-H]-
289	4187	774.5434614	8.597261111	1	4.19377165118243	4.03233256351039	4.33224100784314	2_Plasmenyl-PE(P-18:0/22:6)-H	1067584.453	Plasmenyl-PE	[M-H]-	Yes	1	PE(17:0/17:0)	[M-H]-
105	3877	748.5280211	8.075777778	2	15.8935810810811	17.0814087759815	14.8352941176471	2_Plasmenyl-PE(P-18:1/20:4)-H | 2_Plasmenyl-PE(P-16:0/22:5)-H	6252097.437 | 1394107.677	Plasmenyl-PE	[M-H]-	Yes	1	PE(17:0/17:0)	[M-H]-
888	3156	778.5742687	9.803127778	1	1.10912577280405	1.0978605051963	1.15713753529412	2_Plasmenyl-PE(P-20:0/20:4)-H	335501.275	Plasmenyl-PE	[M-H]-	Yes	1	PE(17:0/17:0)	[M-H]-
1981	1178	802.5762715	9.452722222	3	0.253632552364865	0.264770796766744	0.268912434313726	2_Plasmenyl-PE(P-20:0/22:6)-H	86132.782	Plasmenyl-PE	[M-H]-	Yes	1	PE(17:0/17:0)	[M-H]-
1887	1054	728.5585077	9.214433333	3	0.298359219594595	0.493209997113164	0.296728991176471	2_Plasmenyl-PE(P-20:1/16:0)-H	278661.546	Plasmenyl-PE	[M-H]-	Yes	1	PE(17:0/17:0)	[M-H]-
1776	1452	818.5325514	8.874044444	3	9.45187857347696	11.5591510530501	14.4526893932585	2_Plasmenyl-PS(P-18:1/22:5)-H	234242.72	Plasmenyl-PS	[M-H]-	Yes	1	PS(17:0/17:0)	[M-H]-
1807	1575	826.595305	8.456133333	3	9.04685033607252	11.5473854827391	11.3307306952411	2_Plasmenyl-PS(P-20:0/20:2)-H | 2_Plasmenyl-PS(P-20:1/20:1)-H	478499.3 | 76703.06	Plasmenyl-PS	[M-H]-	Yes	1	PS(17:0/17:0)	[M-H]-
2082	885	826.5953655	8.283344444	3	5.62556963802518	7.53232067080787	8.12060011969848	2_Plasmenyl-PS(P-20:1/20:1)-H	44390.65	Plasmenyl-PS	[M-H]-	Yes	1	PS(17:0/17:0)	[M-H]-
863	2172	771.5655218	7.086311111	3	0.718563086956522	0.690784447761194	0.513563490430622	1_SM(d18:1/18:2)+HCO2 | 1_SM(d18:2/18:1)+HCO2	25297.056 | 24509.561	SM	[M+HCO2]-	Yes	1	SM(d18:1/17:0)	[M+HCO2]-
171	2736	817.644488	9.785322222	3	4.72190321014493	4.5160447761194	4.68705742942584	1_SM(d21:0/18:1)+HCO2	1363276.02	SM	[M+HCO2]-	Yes	1	SM(d18:1/17:0)	[M+HCO2]-
1179	2013	815.6307431	8.886655556	3	0.462086688405797	0.519322111940299	0.464386656698565	1_SM(d21:0/18:2)+HCO2 | 1_SM(d19:0/20:2)+HCO2	40214.568 | 15294.522	SM	[M+HCO2]-	Yes	1	SM(d18:1/17:0)	[M+HCO2]-
111118	IS	762.5296958	8.9456	1	240519.8185	280049.5489	101719.3719	4_OxPE(20:0_15:0(COOH))-H | 4_OxPE(21:0_14:0(COOH))-H | 4_OxPE(22:0_13:0(COOH))-H | 4_OxPE(23:0_12:0(COOH))-H | 4_OxPE(24:0_11:0(COOH))-H | 4_OxPE(25:0_10:0(COOH))-H | 4_OxPE(26:0_9:0(COOH))-H | 4_OxPE(13:0_22:1(OO))-H | 4_OxPE(15:0_20:1(OO))-H | 4_OxPE(17:0_18:1(OO))-H | 4_OxPE(18:0_17:1(OO))-H | 4_OxPE(19:0_16:1(OO))-H | 4_OxPE(20:0_15:1(OO))-H | 4_OxPE(21:0_14:1(OO))-H | 4_PC(13:0_18:1)+HCO2 |…					0	NA	NA
