# Supplementary material for: Software tool for internal standard based normalization of lipids, and effect of data-processing strategies on resulting values
Source: BMC Bioinformatics. 2019 Apr 29;20:217. doi: 10.1186/s12859-019-2803-8 (PMC6489209; doi:10.1186/s12859-019-2803-8)
Supplement: Supplementary file 3 — LipidMatch Normalizer Software. The LMN_Software.zip file contains batch files for lipidomics with MZmine processing and the LipidMatch Normalizer R script. The .zip file also contains files to guide the user in using LipidMatch, which include: A manual and troubleshooting document, and example input and output data (the data used in this paper). For the most up to date version of LipidMatch Normalizer please visit: http://secim.ufl.edu/secim-tools/. (ZIP 126 kb) [file 12859_2019_2803_MOESM3_ESM.zip › LMN_Software/Example_Files/NIST_SRM_1950/SRM1950_Neg_LMQ_Output/standardsFound.csv]

ID	row.ID	row.m.z	row.retention.time	row.number.of.detected.peaks	QE1_REP_34_QC1_14_fullAIFneg.mzXML.Peak.area	QE1_REP_34_QC1_37_fullAIFneg.mzXML.Peak.area	QE1_REP_34_QC1_32_DDTargetedNeg.mzXML.Peak.area	ID_Ranked	Intensity_Ranked	Class_At_Max_Intensity	Adduct_At_Max_Intensity	Only_One_Class	matchClass	matchAdduct
69	1700	718.5381231	9.368122222	3	29600000	86600000	25500000	2_PE(17:0_17:0)-H	5654643.791	PE	[M-H]-	Yes	PE(17:0/17:0)	[M-H]-
34	1556	749.5335941	8.621822222	3	55300000	1.73e+08	49200000	2_PG(17:0_17:0)-H	7710616.35	PG	[M-H]-	Yes	PG(17:0/17:0)	[M-H]-
23	2691	806.5912849	9.214433333	3	72900000	1.88e+08	62600000	2_PC(17:0_17:0)+HCO2 | 2_PC(16:0_18:0)+HCO2 | 1_PC(16:0_18:0)+HCO2 | 1_PC(17:0_17:0)+HCO2	7504801.866 | 4163965.702 | 358412.859 | 62530.114	PC	[M+HCO2]-	Yes	PC(17:0/17:0)	[M+HCO2]-
9	4108	554.3457707	2.167894444	1	1.63e+08	3.71e+08	1.56e+08	2_LPC(17:0)+HCO2	24344859.93	LPC	[M+HCO2]-	Yes	LPC(17:0)	[M+HCO2]-
111117	IS	762.5295706	8.686011111	3	1023939.72	1798467.855	617441.7686	4_OxPE(20:0_15:0(COOH))-H | 4_OxPE(21:0_14:0(COOH))-H | 4_OxPE(22:0_13:0(COOH))-H | 4_OxPE(23:0_12:0(COOH))-H | 4_OxPE(24:0_11:0(COOH))-H | 4_OxPE(25:0_10:0(COOH))-H | 4_OxPE(26:0_9:0(COOH))-H | 4_OxPE(13:0_22:1(OO))-H | 4_OxPE(15:0_20:1(OO))-H | 4_OxPE(17:0_18:1(OO))-H | 4_OxPE(18:0_17:1(OO))-H | 4_OxPE(19:0_16:1(OO))-H | 4_OxPE(20:0_15:1(OO))-H | 4_OxPE(21:0_14:1(OO))-H | 4_PC(13:0_18:1)+HCO2 |…					PS(17:0/17:0)	[M-H]-
111115	IS	761.5810784	8.010544444	3	48300000	1.34e+08	41800000	4_SM(d13:0_22:1)+HCO2 | 4_SM(d14:1_21:0)+HCO2 | 4_SM(d15:0_20:1)+HCO2 | 4_SM(d15:1_20:0)+HCO2 | 4_SM(d16:1_19:0)+HCO2 | 4_SM(d17:0_18:1)+HCO2 | 4_SM(d17:1_18:0)+HCO2 | 4_SM(d18:0_17:1)+HCO2 | 4_SM(d18:1_17:0)+HCO2 | 4_SM(d19:0_16:1)+HCO2 | 4_SM(d20:0_15:1)+HCO2 | 4_SM(d20:1_15:0)+HCO2 | 4_SM(d21:0_14:1)+HCO2 | 4_SM(d22:1_13:0)+HCO2					SM(d18:1/17:0)	[M+HCO2]-
11	2284	596.5249508	8.669972222	3	1.32e+08	4.26e+08	1.23e+08	2_Cer(d18:1/17:0)+HCO2 | 2_Cer(d20:1/15:0)+HCO2	4116151.26 | 2225796.14	Cer	[M+HCO2]-	Yes	Cer(d18:1/17:0)	[M+HCO2]-
