# Supplementary material for: Software tool for internal standard based normalization of lipids, and effect of data-processing strategies on resulting values
Source: BMC Bioinformatics. 2019 Apr 29;20:217. doi: 10.1186/s12859-019-2803-8 (PMC6489209; doi:10.1186/s12859-019-2803-8)
Supplement: Supplementary file 3 — LipidMatch Normalizer Software. The LMN_Software.zip file contains batch files for lipidomics with MZmine processing and the LipidMatch Normalizer R script. The .zip file also contains files to guide the user in using LipidMatch, which include: A manual and troubleshooting document, and example input and output data (the data used in this paper). For the most up to date version of LipidMatch Normalizer please visit: http://secim.ufl.edu/secim-tools/. (ZIP 126 kb) [file 12859_2019_2803_MOESM3_ESM.zip › LMN_Software/Example_Files/NIST_SRM_1950/SRM1950_Pos_LMQ_Output/2017_6_25_PosReducedArea_Normalized.csv]

ID	row.ID	row.m.z	row.retention.time	row.number.of.detected.peaks	QE1_REP_34_QC1_02_fullAIFpos.mzXML.Peak.area	QE1_REP_34_QC1_28_DDTargetedpos.mzXML.Peak.area	QE1_REP_34_QC1_26_DDTargetedPos.mzXML.Peak.area	ID_Ranked	Intensity_Ranked	Class_At_Max_Intensity	Adduct_At_Max_Intensity	Only_One_Class	isQuantified	IS_Species	IS_Adduct
NA	NA	NA	NA	NA	NA	NA	NA	NA	NA	NA	NA	NA	NA	NA	NA
10	4428	369.3517982	14.44638889	2	94.8518518518519	100.406504065041	95.7086614173228	2_fragment(cholestadiene+H)CE+NH4	218847320.5	CE	[M+NH4]+	Yes	2	TG(15:0/15:0/15:0)	[M+NH4]+
23	4082	369.3518221	14.90805	3	53.9259259259259	56.5447154471545	55.2755905511811	2_fragment(cholestadiene+H)CE+NH4	92288162.9	CE	[M+NH4]+	Yes	2	TG(15:0/15:0/15:0)	[M+NH4]+
62	3799	369.3517729	14.139	3	21.137037037037	23.0406504065041	20.1653543307087	2_fragment(cholestadiene+H)CE+NH4	85329742.3	CE	[M+NH4]+	Yes	2	TG(15:0/15:0/15:0)	[M+NH4]+
99	3798	369.3517369	13.98076667	1	9.58148148148148	9.77642276422764	9.26377952755905	2_fragment(cholestadiene+H)CE+NH4	27040620.7	CE	[M+NH4]+	Yes	2	TG(15:0/15:0/15:0)	[M+NH4]+
224	3845	369.3518639	15.40566667	3	2.69148148148148	2.45731707317073	2.35433070866142	2_fragment(cholestadiene+H)CE+NH4	6035296.92	CE	[M+NH4]+	Yes	2	TG(15:0/15:0/15:0)	[M+NH4]+
247	3788	369.3517402	7.098611111	3	1.95481481481481	2.01869918699187	1.98582677165354	2_fragment(cholestadiene+H)CE+NH4 | 1_fragment(cholestadiene+H)CE+NH4	4323842.46 | 898772.676	CE	[M+NH4]+	Yes	2	TG(15:0/15:0/15:0)	[M+NH4]+
166	3947	668.6346629	14.89748333	3	4.13592592592593	4.22764227642276	4.23779527559055	2_CE(18:1)+NH4 | 1_CE(18:1)+NH4	92288162.9 | 6284034.83	CE	[M+NH4]+	Yes	2	TG(15:0/15:0/15:0)	[M+NH4]+
48	4055	666.619106	14.44638889	3	28.6481481481481	29.9634146341463	29.0196850393701	2_CE(18:2)+NH4	218847320.5	CE	[M+NH4]+	Yes	2	TG(15:0/15:0/15:0)	[M+NH4]+
3318	540	662.5874952	13.45281111	3	0.0296592592592593	0.0215081300813008	0.0177086614173228	2_CE(18:4)+NH4	2634785.09	CE	[M+NH4]+	Yes	2	TG(15:0/15:0/15:0)	[M+NH4]+
79	4029	690.6186576	14.139	3	13.1444444444444	14.3739837398374	13.2047244094488	2_CE(20:4)+NH4 | 1_CE(20:4)+NH4	85329742.3 | 15372991.92	CE	[M+NH4]+	Yes	2	TG(15:0/15:0/15:0)	[M+NH4]+
285	3853	688.6029966	13.64262222	3	1.78148148148148	1.61178861788618	1.67874015748031	2_CE(20:5)+NH4 | 1_CE(20:5)+NH4	14976914.47 | 2578327.501	CE	[M+NH4]+	Yes	2	TG(15:0/15:0/15:0)	[M+NH4]+
182	3934	714.6187652	13.86984444	3	3.55814814814815	3.53008130081301	3.4496062992126	2_CE(22:6)+NH4	30142829.6	CE	[M+NH4]+	Yes	2	TG(15:0/15:0/15:0)	[M+NH4]+
3180	4124	652.6601923	12.94252778	1	0.0484952978056426	0.0571953405017921	0.0544318181818182	2_Cer(d18:0/24:0)+H	431986.203	Cer	[M+H]+	Yes	1	Cer(d18:1/17:0)	[M+H]+
1934	1792	650.6454164	11.7596	3	0.173197492163009	0.171236559139785	0.165909090909091	1_Cer(d18:0/24:1)+H | 1_Cer(d18:1/24:0)+H	116245.177 | 77619.15	Cer	[M+H]+	Yes	1	Cer(d18:1/17:0)	[M+H]+
839	3307	538.5196659	8.242744444	3	0.602115987460815	0.640681003584229	0.652272727272727	1_Cer(d18:1/16:0)+H | 1_Cer(d17:0/17:1)+H | 1_Cer(d16:1/18:0)+H	809373.653 | 101125.793 | 66510.46	Cer	[M+H]+	Yes	1	Cer(d18:1/17:0)	[M+H]+
1597	2286	566.5510613	9.101511111	3	0.208855799373041	0.221326164874552	0.243181818181818	1_Cer(d18:1/18:0)+H | 1_Cer(d16:1/20:0)+H	240675.414 | 61411.132	Cer	[M+H]+	Yes	1	Cer(d18:1/17:0)	[M+H]+
1669	2146	594.5821938	10.13694444	3	0.196630094043887	0.212007168458781	0.214772727272727	1_Cer(d18:1/20:0)+H | 1_Cer(d16:1/22:0)+H	143338.524 | 121901.424	Cer	[M+H]+	Yes	1	Cer(d18:1/17:0)	[M+H]+
581	3343	622.6138064	11.46284444	3	1.09012539184953	1.14623655913978	1.18181818181818	2_Cer(d18:1/22:0)+H | 1_Cer(d18:1/22:0)+H | 1_Cer(d16:1/24:0)+H | 1_Cer(d17:1/23:0)+H | 1_Cer(d16:0/24:1)+H	3592589.37 | 1178953.19 | 206979.22 | 65704.764 | 35096.08	Cer	[M+H]+	Yes	1	Cer(d18:1/17:0)	[M+H]+
611	3326	636.6295972	12.03965	3	0.95564263322884	0.942383512544803	1.0875	2_Cer(d18:1/23:0)+H | 2_Cer(d17:1/24:0)+H | 2_Cer(d17:0/24:1)+H | 2_Cer(d16:1/25:0)+H	3716413 | 661697.92 | 466861.861 | 158513.85	Cer	[M+H]+	Yes	1	Cer(d18:1/17:0)	[M+H]+
255	3815	650.645181	12.51988889	3	3.89184952978056	3.97222222222222	4.21590909090909	2_Cer(d18:1/24:0)+H | 1_Cer(d18:1/24:0)+H | 2_Cer(d17:1/25:0)+H | 1_Cer(d20:1/22:0)+H | 1_Cer(d17:1/25:0)+H | 1_Cer(d16:1/26:0)+H	16804647.7 | 5848371.58 | 579603.24 | 152282.45 | 143724.144 | 136316.209	Cer	[M+H]+	Yes	1	Cer(d18:1/17:0)	[M+H]+
631	3255	648.6291388	11.2914	3	0.934247648902821	0.969175627240143	1.01477272727273	2_Cer(d18:1/24:1)+H | 1_Cer(d18:1/24:1)+H | 1_Cer(d18:2/24:0)+H	3589274.49 | 1210355.87 | 59154.974	Cer	[M+H]+	Yes	1	Cer(d18:1/17:0)	[M+H]+
1590	2376	664.6608451	12.94223889	3	0.2108934169279	0.232974910394265	0.239772727272727	2_Cer(d18:1/25:0)+H	1087045.07	Cer	[M+H]+	Yes	1	Cer(d18:1/17:0)	[M+H]+
775	3077	648.629098	11.50535556	3	0.685658307210031	0.766487455197133	0.745454545454545	2_Cer(d18:2/24:0)+H | 1_Cer(d18:2/24:0)+H | 1_Cer(d18:1/24:1)+H	2081598.91 | 686559.158 | 166233.438	Cer	[M+H]+	Yes	1	Cer(d18:1/17:0)	[M+H]+
333	3781	880.7175822	13.22945556	3	1.24703703703704	1.2260162601626	1.26929133858268	2_Co(Q10)+NH4	8495428	CoQ	[M+NH4]+	Yes	2	TG(15:0/15:0/15:0)	[M+NH4]+
2277	980	662.5720498	9.028783333	3	0.0635555555555556	0.0407967479674797	0.053740157480315	1_DG(18:1_20:3)+NH4 | 1_DG(18:2_20:2)+NH4	35580.3 | 3841.048	DG	[M+NH4]+	Yes	1	TG(15:0/15:0/15:0)	[M+NH4]+
1400	2387	584.5258181	8.723827778	3	0.130962962962963	0.128943089430894	0.127952755905512	1_DG(14:0_18:1)+NH4 | 1_DG(16:0_16:1)+NH4	68946.853 | 36470.2243	DG	[M+NH4]+	Yes	1	TG(15:0/15:0/15:0)	[M+NH4]+
1814	2052	582.5089007	8.052033333	3	0.0717407407407407	0.0871951219512195	0.0875196850393701	1_DG(14:0_18:2)+NH4 | 1_DG(14:1_18:1)+NH4 | 1_DG(16:1_16:1)+NH4	20952.888 | 14117.623 | 9021.369	DG	[M+NH4]+	Yes	1	TG(15:0/15:0/15:0)	[M+NH4]+
2463	1154	586.5412167	9.625922222	3	0.051037037037037	0.0392113821138211	0.0459094488188976	2_DG(16:0_16:0)+NH4 | 1_DG(16:0_16:0)+NH4	1312430.11 | 49493.975	DG	[M+NH4]+	Yes	1	TG(15:0/15:0/15:0)	[M+NH4]+
533	3430	612.5564269	9.613883333	3	0.731851851851852	0.544308943089431	0.598818897637795	2_DG(16:0_18:1)+NH4 | 1_DG(16:0_18:1)+NH4 | 1_DG(16:1_18:0)+NH4	6410116.753 | 707354.076 | 12237.145	DG	[M+NH4]+	Yes	1	TG(15:0/15:0/15:0)	[M+NH4]+
389	3663	610.5410657	8.855961111	3	1.07851851851852	0.92479674796748	0.951968503937008	2_DG(16:0_18:2)+NH4 | 1_DG(16:0_18:2)+NH4 | 1_DG(16:1_18:1)+NH4	6900333.86 | 892868.212 | 60265.8	DG	[M+NH4]+	Yes	1	TG(15:0/15:0/15:0)	[M+NH4]+
1662	4366	608.5254006	8.273461111	1	0.0982222222222222	0.100934959349593	0.0946850393700787	1_DG(16:0_18:3)+NH4 | 1_DG(16:1_18:2)+NH4	61855.135 | 16723.335	DG	[M+NH4]+	Yes	1	TG(15:0/15:0/15:0)	[M+NH4]+
1609	1922	634.5401905	8.616133333	3	0.111703703703704	0.107276422764228	0.101850393700787	1_DG(16:0_20:4)+NH4 | 1_DG(18:1_18:3)+NH4 | 1_DG(18:2_18:2)+NH4	90811.601 | 3702.7885 | 1565.252	DG	[M+NH4]+	Yes	1	TG(15:0/15:0/15:0)	[M+NH4]+
756	3090	608.5255027	8.076916667	3	0.342814814814815	0.239390243902439	0.34751968503937	1_DG(16:1_18:2)+NH4	75273.584	DG	[M+NH4]+	Yes	1	TG(15:0/15:0/15:0)	[M+NH4]+
2198	986	640.5878969	10.81125556	3	0.0741481481481482	0.0533739837398374	0.0578346456692913	2_DG(18:0_18:1)+NH4 | 1_DG(18:0_18:1)+NH4	316336.47 | 71317.1309	DG	[M+NH4]+	Yes	1	TG(15:0/15:0/15:0)	[M+NH4]+
875	3689	638.5721283	9.792688889	3	0.268666666666667	0.25630081300813	0.276377952755905	2_DG(18:0_18:2)+NH4 | 1_DG(18:0_18:2)+NH4 | 1_DG(18:1_18:1)+NH4	544558.12 | 204925.3777 | 121206.721	DG	[M+NH4]+	Yes	1	TG(15:0/15:0/15:0)	[M+NH4]+
365	3688	638.5721332	9.609072222	3	1.29037037037037	1.01463414634146	1.08503937007874	2_DG(18:1_18:1)+NH4 | 1_DG(18:1_18:1)+NH4	5097686.643 | 1678384.244	DG	[M+NH4]+	Yes	1	TG(15:0/15:0/15:0)	[M+NH4]+
210	3888	636.556483	8.858316667	3	2.94185185185185	2.58414634146341	2.6	2_DG(18:1_18:2)+NH4 | 1_DG(18:1_18:2)+NH4 | 1_DG(16:1_20:2)+NH4	9506212.24 | 3238713.036 | 6044.287	DG	[M+NH4]+	Yes	1	TG(15:0/15:0/15:0)	[M+NH4]+
3025	648	664.5877577	9.705494444	3	0.0405407407407407	0.0293821138211382	0.0286102362204724	1_DG(18:1_20:2)+NH4 | 1_DG(18:2_20:1)+NH4	15398.809 | 15247.608	DG	[M+NH4]+	Yes	1	TG(15:0/15:0/15:0)	[M+NH4]+
692	4470	660.5568125	8.631477778	1	0.41262962962963	0.387357723577236	0.391023622047244	1_DG(18:1_20:4)+NH4 | 1_DG(18:2_20:3)+NH4	350722.36 | 33207.93	DG	[M+NH4]+	Yes	1	TG(15:0/15:0/15:0)	[M+NH4]+
2519	1510	686.5732197	8.646816667	3	0.0406851851851852	0.0403739837398374	0.0467283464566929	1_DG(18:1_22:5)+NH4	14372.658	DG	[M+NH4]+	Yes	1	TG(15:0/15:0/15:0)	[M+NH4]+
352	3720	634.5407341	8.197361111	3	1.23259259259259	1.1890243902439	1.16181102362205	1_DG(18:2_18:2)+NH4 | 1_DG(18:1_18:3)+NH4 | 1_DG(16:1_20:3)+NH4	883620.905 | 90534.114 | 13201.139	DG	[M+NH4]+	Yes	1	TG(15:0/15:0/15:0)	[M+NH4]+
2129	2410	632.5240562	7.681788889	3	0.0582592592592593	0.0639430894308943	0.0777952755905512	1_DG(18:2_18:3)+NH4	109648.178	DG	[M+NH4]+	Yes	1	TG(15:0/15:0/15:0)	[M+NH4]+
2265	1351	798.6823067	11.26499444	3	0.117163009404389	0.0943548387096774	0.120454545454545	2_GlcCer(d18:1/23:0)+H	3888164.595	GlcCer	[M+H]+	Yes	1	Cer(d18:1/17:0)	[M+H]+
1111	2606	812.6982391	11.85971111	3	0.413636363636364	0.37741935483871	0.410227272727273	2_GlcCer(d18:1/24:0)+H	1557767.61	GlcCer	[M+H]+	Yes	1	Cer(d18:1/17:0)	[M+H]+
2566	1515	806.6480941	10.60500556	3	0.13448275862069	0.0877150537634409	0.0931818181818182	2_GlcCer(d18:1/24:3)+H	1106039.976	GlcCer	[M+H]+	Yes	1	Cer(d18:1/17:0)	[M+H]+
513	3656	468.3086111	0.8274	3	0.265151515151515	0.266352201257862	0.267771084337349	1_LPC(14:0)+H	1899657.204	LPC	[M+H]+	Yes	1	LPC(17:0)	[M+H]+
11	4092	496.3399533	1.537427778	3	37.4747474747475	39.8427672955975	38.5843373493976	2_LPC(16:0)+H | 1_LPC(16:0)+H	636220888 | 190946612.32	LPC	[M+H]+	Yes	1	LPC(17:0)	[M+H]+
237	3874	518.3224162	1.540766667	3	12.4628378378378	14.0140845070423	13.3899082568807	2_LPC(16:0)+Na | 1_LPC(16:0)+Na	337383527.77 | 1403831.384	LPC	[M+Na]+	Yes	1	LPC(17:0)	[M+Na]+
226	3842	494.3243999	0.93495	3	0.958080808080808	0.966352201257862	0.96566265060241	1_LPC(16:1)+H	4070166.84	LPC	[M+H]+	Yes	1	LPC(17:0)	[M+H]+
30	3875	524.3713806	2.97785	1	17.3585858585859	16.685534591195	17.0150602409639	2_LPC(18:0)+H | 1_LPC(18:0)+H	261327418 | 88664527.98	LPC	[M+H]+	Yes	1	LPC(17:0)	[M+H]+
316	3813	546.3531292	2.959388889	3	9.97972972972973	8.52112676056338	8.6697247706422	2_LPC(18:0)+Na | 1_LPC(18:0)+Na	138428363.91 | 1077012.647	LPC	[M+Na]+	Yes	1	LPC(17:0)	[M+Na]+
59	3881	522.3557869	1.715944444	3	9.03282828282828	7.72641509433962	9.44578313253012	2_LPC(18:1)+H | 1_LPC(18:1)+H	138013382.6 | 43984514.5	LPC	[M+H]+	Yes	1	LPC(17:0)	[M+H]+
47	4064	520.3402322	1.082844444	3	12.0378787878788	11.8427672955975	12.0813253012048	2_LPC(18:2)+H | 1_LPC(18:2)+H	263867018 | 73608366.6	LPC	[M+H]+	Yes	1	LPC(17:0)	[M+H]+
383	3817	542.321724	1.088988889	3	6.57432432432432	6.26760563380282	6.13302752293578	2_LPC(18:2)+Na | 1_LPC(20:5)+H | 1_LPC(18:2)+Na	136424456.64 | 1513795.713 | 1039654.4636	LPC	[M+Na]+	Yes	1	LPC(17:0)	[M+Na]+
730	3183	518.3245926	0.786905556	3	0.142828282828283	0.149025157232704	0.150963855421687	1_LPC(18:3)+H	906504.502	LPC	[M+H]+	Yes	1	LPC(17:0)	[M+H]+
1181	2999	552.4026582	4.766988889	3	0.0687626262626263	0.0664779874213837	0.0685240963855422	2_LPC(20:0)+H	2483051.89	LPC	[M+H]+	Yes	1	LPC(17:0)	[M+H]+
980	2759	550.3868776	3.147266667	3	0.0892676767676768	0.0829874213836478	0.0931927710843374	1_LPC(20:1)+H	522835.727	LPC	[M+H]+	Yes	1	LPC(17:0)	[M+H]+
265	3834	546.3566029	1.328211111	3	0.745959595959596	0.770440251572327	0.754819277108434	1_LPC(20:3)+H	3951524.75	LPC	[M+H]+	Yes	1	LPC(17:0)	[M+H]+
3242	1071	568.33779	1.342283333	3	0.150878378378378	0.15387323943662	0.144816513761468	2_LPC(20:3)+Na | 1_LPC(20:3)+Na	59829801.355 | 13518.893	LPC	[M+Na]+	Yes	1	LPC(17:0)	[M+Na]+
125	3980	544.341047	1.019894444	3	2.65151515151515	2.64150943396226	2.5933734939759	1_LPC(20:4)+H	15935787.65	LPC	[M+H]+	Yes	1	LPC(17:0)	[M+H]+
1346	3087	566.3216526	1.049938889	3	0.96722972972973	0.887323943661972	0.841284403669725	2_LPC(20:4)+Na	132569521.5	LPC	[M+Na]+	Yes	1	LPC(17:0)	[M+Na]+
880	3212	542.3243307	0.726016667	3	0.104292929292929	0.109622641509434	0.111746987951807	1_LPC(20:5)+H	1006468.336	LPC	[M+H]+	Yes	1	LPC(17:0)	[M+H]+
1199	2671	572.3724667	1.658294444	3	0.0595707070707071	0.0658176100628931	0.0666265060240964	1_LPC(22:4)+H	446856.768	LPC	[M+H]+	Yes	1	LPC(17:0)	[M+H]+
760	3367	570.3558344	1.122294444	3	0.143181818181818	0.141100628930818	0.14210843373494	1_LPC(22:5)+H	945931.218	LPC	[M+H]+	Yes	1	LPC(17:0)	[M+H]+
415	3709	568.3399896	0.941244444	3	0.35	0.363207547169811	0.360542168674699	1_LPC(22:6)+H	1630532.523	LPC	[M+H]+	Yes	1	LPC(17:0)	[M+H]+
3276	684	502.2933807	8.870422222	3	0.136676897321429	0.123382949932341	0.126841626213592	2_LPE(20:4)+H	7107493.58	LPE	[M+H]+	Yes	1	PE(17:0/17:0)	[M+H]+
1916	890	550.3101617	3.242722222	3	0.0138232323232323	0.0330188679245283	0.0314156626506024	1_OxLPC(18:3(OO))+H | 1_OxLPC(18:2(Ke,OH))+H	443492.66 | 443492.66	OxLPC	[M+H]+	Yes	1	LPC(17:0)	[M+H]+
3093	784	834.7186173	12.97071111	3	0.0413592592592593	0.0243089430894309	0.0267677165354331	2_OxTG(14:1_14:1_20:1(OH))+NH4	1202491.9	OxTG	[M+NH4]+	Yes	1	TG(15:0/15:0/15:0)	[M+NH4]+
1876	604	892.7948005	13.61406111	3	0.0760740740740741	0.0708130081300813	0.0788188976377953	2_OxTG(16:0_16:0_20:2(OH))+NH4 | 2_OxTG(16:0_16:0_20:1(Ke))+NH4	865402 | 865402	OxTG	[M+NH4]+	Yes	1	TG(15:0/15:0/15:0)	[M+NH4]+
587	1700	914.7783756	13.81743889	2	0.616296296296296	0.539024390243902	0.49748031496063	2_OxTG(18:1_18:1_18:3(OH))+NH4 | 2_OxTG(18:1_18:1_18:2(Ke))+NH4	2056909 | 2056909	OxTG	[M+NH4]+	Yes	1	TG(15:0/15:0/15:0)	[M+NH4]+
793	3037	912.764227	13.29567778	3	0.389518518518519	0.299105691056911	0.323976377952756	2_OxTG(18:2_18:2_18:2(OH))+NH4 | 2_OxTG(18:2_18:2_18:1(Ke))+NH4 | 2_OxTG(18:1_18:2_18:3(OH))+NH4 | 2_OxTG(18:1_18:2_18:2(Ke))+NH4	3130630.91 | 3130630.91 | 1498523.12 | 1498523.12	OxTG	[M+NH4]+	Yes	1	TG(15:0/15:0/15:0)	[M+NH4]+
92	3962	772.5841291	8.139083333	3	3.35547945205479	3.49527559055118	3.56074074074074	1_PC(17:0_18:2)+H	11234987.69	PC	[M+H]+	Yes	1	PC(17:0/17:0)	[M+H]+
19	4081	812.6161968	8.715522222	3	21.4246575342466	20.8267716535433	20.6148148148148	2_PC(18:0_20:3)+H | 1_PC(18:0_20:3)+H	544826939.95 | 153912548.39	PC	[M+H]+	Yes	1	PC(17:0/17:0)	[M+H]+
351	3707	704.5231592	6.950738889	3	0.408013698630137	0.383937007874016	0.386740740740741	2_PC(14:0_16:1)+H | 1_PC(14:0_16:1)+H | 1_PC(14:1_16:0)+H	297311895.62 | 4327462.425 | 4322730.847	PC	[M+H]+	Yes	1	PC(17:0/17:0)	[M+H]+
73	4044	730.5387551	7.071755556	3	5.1041095890411	5.41496062992126	5.29851851851852	1_PC(14:0_18:2)+H | 1_PC(16:1_16:1)+H	33389780.872 | 33320017.761	PC	[M+H]+	Yes	1	PC(17:0/17:0)	[M+H]+
196	3937	754.5385739	6.948383333	3	1.06650684931507	1.01779527559055	1.03585185185185	2_PC(14:0_20:4)+H	298105007.8	PC	[M+H]+	Yes	1	PC(17:0/17:0)	[M+H]+
169	3951	744.5541343	7.413677778	3	1.41308219178082	1.4488188976378	1.40214814814815	1_PC(15:0_18:2)+H	5491083.275	PC	[M+H]+	Yes	1	PC(17:0/17:0)	[M+H]+
89	4004	734.5705052	8.355083333	3	3.56027397260274	3.8755905511811	3.73111111111111	2_PC(16:0_16:0)+H | 1_PC(16:0_16:0)+H	1413394885.93 | 25643068.34	PC	[M+H]+	Yes	1	PC(17:0/17:0)	[M+H]+
71	4032	732.5541755	7.639544444	3	5.52945205479452	5.52362204724409	5.43481481481481	1_PC(16:0_16:1)+H	33665586.09	PC	[M+H]+	Yes	1	PC(17:0/17:0)	[M+H]+
163	3950	746.5695482	7.994327778	3	1.41465753424658	1.47055118110236	1.44303703703704	1_PC(16:0_17:1)+H | 1_PC(15:0_18:1)+H	13777211.39 | 13774921.181	PC	[M+H]+	Yes	1	PC(17:0/17:0)	[M+H]+
3	4097	760.5859659	8.369177778	3	56.8698630136986	61.9370078740157	61.3333333333333	2_PC(16:0_18:1)+H | 1_PC(16:0_18:1)+H	1439510484.87 | 338736300.8	PC	[M+H]+	Yes	1	PC(17:0/17:0)	[M+H]+
1	4100	758.5700835	7.747094444	3	92.6301369863014	103.228346456693	98.6444444444444	2_PC(16:0_18:2)+H | 1_PC(16:0_18:2)+H	1531448791.07 | 554951834.6	PC	[M+H]+	Yes	1	PC(17:0/17:0)	[M+H]+
434	3535	780.5524087	7.694638889	3	22.8476821192053	26.6934306569343	24.6754966887417	1_PC(16:0_18:2)+Na	1132760.046	PC	[M+Na]+	Yes	1	PC(17:0/17:0)	[M+Na]+
56	4063	756.5539517	7.269344444	3	7.75068493150685	7.85984251968504	7.80296296296296	1_PC(16:0_18:3)+H | 1_PC(16:1_18:2)+H	42695426.001 | 42631588.041	PC	[M+H]+	Yes	1	PC(17:0/17:0)	[M+H]+
812	3179	778.5363003	7.2764	3	10.1139072847682	8.10875912408759	9.21523178807947	1_PC(16:0_18:3)+Na	424654.126	PC	[M+Na]+	Yes	1	PC(17:0/17:0)	[M+Na]+
7	4093	784.5852017	7.919855556	3	43.7945205479452	46	46.1703703703704	2_PC(16:0_20:3)+H | 1_PC(16:0_20:3)+H	983732632.71 | 292022872.8	PC	[M+H]+	Yes	1	PC(17:0/17:0)	[M+H]+
5	4078	782.5694969	7.610361111	3	51.6712328767123	57.4094488188976	51.4518518518518	2_PC(16:0_20:4)+H | 1_PC(16:0_20:4)+H	1466488938.82 | 382379485	PC	[M+H]+	Yes	1	PC(17:0/17:0)	[M+H]+
35	4075	780.5544517	7.155644444	3	11.6102739726027	11.6992125984252	11.517037037037	1_PC(16:0_20:5)+H	61869219.59	PC	[M+H]+	Yes	1	PC(17:0/17:0)	[M+H]+
15	4073	806.5681309	7.406727778	3	24.5753424657534	25.7165354330709	24.5333333333333	2_PC(16:0_22:6)+H | 1_PC(16:0_22:6)+H	752551497.1 | 265245435.52	PC	[M+H]+	Yes	1	PC(17:0/17:0)	[M+H]+
55	4062	756.5540154	7.1109	3	7.79794520547945	8.33070866141732	7.85407407407407	2_PC(16:1_18:2)+H | 1_PC(16:1_18:2)+H	640705523.06 | 93011144.2	PC	[M+H]+	Yes	1	PC(17:0/17:0)	[M+H]+
367	3839	778.5363192	7.106272222	3	35.9470198675497	33.2408759124088	31.9867549668874	1_PC(16:1_18:2)+Na | 1_PC(14:0_20:3)+Na	3264525.435 | 3187308.459	PC	[M+Na]+	Yes	1	PC(17:0/17:0)	[M+Na]+
149	3926	774.6005736	8.7865	3	1.73287671232877	1.57196850393701	1.6082962962963	1_PC(17:0_18:1)+H	10756459.57	PC	[M+H]+	Yes	1	PC(17:0/17:0)	[M+H]+
310	3773	798.5987235	8.29565	3	0.489931506849315	0.469055118110236	0.475333333333333	1_PC(17:0_20:3)+H	2443533.947	PC	[M+H]+	Yes	1	PC(17:0/17:0)	[M+H]+
185	3867	796.5844434	7.981405556	3	1.04760273972603	1.70417322834646	1.09888888888889	1_PC(17:0_20:4)+H	7493726.742	PC	[M+H]+	Yes	1	PC(17:0/17:0)	[M+H]+
716	3404	794.5685705	7.494144444	3	0.126027397260274	0.129850393700787	0.125222222222222	1_PC(17:0_20:5)+H	1483391.905	PC	[M+H]+	Yes	1	PC(17:0/17:0)	[M+H]+
254	3760	770.5684333	7.432383333	3	0.619109589041096	0.673700787401575	0.601407407407407	1_PC(17:1_18:2)+H	2583971.404	PC	[M+H]+	Yes	1	PC(17:0/17:0)	[M+H]+
20	4051	788.6140542	9.208461111	3	20.1643835616438	20.8267716535433	20.4444444444444	2_PC(18:0_18:1)+H | 1_PC(18:0_18:1)+H	771608290.97 | 112130990.66	PC	[M+H]+	Yes	1	PC(17:0/17:0)	[M+H]+
2	4099	786.6013547	8.529138889	3	74.3561643835616	78.9606299212598	76.1555555555556	2_PC(18:0_18:2)+H | 1_PC(18:0_18:2)+H	1229549018.42 | 353379034	PC	[M+H]+	Yes	1	PC(17:0/17:0)	[M+H]+
379	3665	808.5844995	8.564338889	3	27.7218543046358	32.9051094890511	31.2251655629139	1_PC(18:0_18:2)+Na	1779137.39	PC	[M+Na]+	Yes	1	PC(17:0/17:0)	[M+Na]+
467	3489	816.6479204	10.19979444	3	0.269383561643836	0.246299212598425	0.245333333333333	1_PC(18:0_20:1)+H	4458950.833	PC	[M+H]+	Yes	1	PC(17:0/17:0)	[M+H]+
173	3948	814.6311066	9.297672222	2	1.19568493150685	1.4759842519685	1.34762962962963	1_PC(18:0_20:2)+H	16649397.22	PC	[M+H]+	Yes	1	PC(17:0/17:0)	[M+H]+
9	3993	810.600284	8.336405556	3	31.9794520547945	35.3149606299213	33.7333333333333	1_PC(18:0_20:4)+H	172007114.5	PC	[M+H]+	Yes	1	PC(17:0/17:0)	[M+H]+
679	1903	832.5825178	8.29565	3	11.8046357615894	13.2627737226277	12.505298013245	1_PC(18:0_20:4)+Na	391682.669	PC	[M+Na]+	Yes	1	PC(17:0/17:0)	[M+Na]+
114	3973	838.6308511	8.930205556	3	2.47328767123288	2.31811023622047	2.33407407407407	1_PC(18:0_22:4)+H	18565765.02	PC	[M+H]+	Yes	1	PC(17:0/17:0)	[M+H]+
128	3966	836.6153647	8.66345	3	2.12671232876712	2.1007874015748	2.06148148148148	1_PC(18:0_22:5)+H	12066595.66	PC	[M+H]+	Yes	1	PC(17:0/17:0)	[M+H]+
45	3793	834.6001299	8.116511111	3	9.48356164383562	9.99685039370079	9.91555555555555	1_PC(18:0_22:6)+H	73638471.22	PC	[M+H]+	Yes	1	PC(17:0/17:0)	[M+H]+
33	3969	808.5827717	7.630033333	2	11.5315068493151	12.5685039370079	12.1814814814815	1_PC(18:1_20:4)+H | 1_PC(16:0_22:5)+H	62183987.35 | 62174829.36	PC	[M+H]+	Yes	1	PC(17:0/17:0)	[M+H]+
112	3699	832.5839243	7.451927778	3	2.39452054794521	2.46299212598425	2.38518518518518	1_PC(18:1_22:6)+H	15171431.24	PC	[M+H]+	Yes	1	PC(17:0/17:0)	[M+H]+
28	4077	782.5694757	7.224438889	3	15.5801369863014	16.0275590551181	15.4696296296296	1_PC(18:2_18:2)+H | 1_PC(18:1_18:3)+H	133664752.12 | 133312145.554	PC	[M+H]+	Yes	1	PC(17:0/17:0)	[M+H]+
42	4072	806.5681309	7.094633333	3	10.35	10.9204724409449	10.7162962962963	2_PC(18:2_20:4)+H | 1_PC(18:2_20:4)+H | 1_PC(18:1_20:5)+H	644140958.21 | 68275759.985 | 40462983.58	PC	[M+H]+	Yes	1	PC(17:0/17:0)	[M+H]+
505	3546	838.6301564	9.172061111	3	0.222123287671233	0.217322834645669	0.218074074074074	1_PC(20:0_20:4)+H	1310456.079	PC	[M+H]+	Yes	1	PC(17:0/17:0)	[M+H]+
370	3657	834.5997091	8.706233333	3	0.343424657534247	0.356771653543307	0.352666666666667	2_PC(20:3_20:3)+H | 1_PC(18:0_20:3)+Na	519713182.51 | 1374271.531	PC	[M+H]+	Yes	1	PC(17:0/17:0)	[M+H]+
280	3837	830.5694669	6.937605556	3	0.631712328767123	0.56503937007874	0.570740740740741	1_PC(20:4_20:4)+H | 1_PC(18:2_22:6)+H	8329703.21 | 8312707.431	PC	[M+H]+	Yes	1	PC(17:0/17:0)	[M+H]+
718	3196	746.5703205	9.370144444	3	2.11646205357143	2.20842354533153	2.15719053398058	2_PE(36:1)+H | 1_PE(18:0_18:1)+H	882604 | 159067.025	PE	[M+H]+	Yes	1	PE(17:0/17:0)	[M+H]+
1494	2738	794.5703769	8.482466667	3	0.638727678571429	0.741610284167794	0.670995145631068	2_PE(40:5)+H	298715.3	PE	[M+H]+	Yes	1	PE(17:0/17:0)	[M+H]+
220	3893	744.5550798	8.667105556	3	14.4525669642857	14.7665764546685	13.9496359223301	2_PE(18:0_18:2)+H | 2_PE(36:2)+H | 1_PE(18:0_18:2)+H | 1_PE(18:1_18:1)+H	8192222 | 7138484 | 1464452.39 | 1271883.149	PE	[M+H]+	Yes	1	PE(17:0/17:0)	[M+H]+
236	3886	768.5537217	8.489377778	3	11.4754464285714	13.0930311231394	12.5370145631068	2_PE(18:0_20:4)+H | 2_PE(38:4)+H | 1_PE(18:0_20:4)+H | 1_PE(18:1_20:3)+H	6026247 | 3491586 | 2653290.714 | 1087501.634	PE	[M+H]+	Yes	1	PE(17:0/17:0)	[M+H]+
731	3363	718.5402568	8.522233333	3	2.22201450892857	2.33311907983762	2.07773058252427	2_PE(34:1)+H	829736.4	PE	[M+H]+	Yes	1	PE(17:0/17:0)	[M+H]+
343	3777	716.5240941	7.886816667	3	6.54966517857143	7.28484438430311	6.88652912621359	2_PE(34:2)+H	2733129	PE	[M+H]+	Yes	1	PE(17:0/17:0)	[M+H]+
413	3636	742.5384146	7.893727778	3	4.84458705357143	3.51116373477673	5.0618932038835	2_PE(36:3)+H | 1_PE(18:1_18:2)+H	1919480 | 153550.431	PE	[M+H]+	Yes	1	PE(17:0/17:0)	[M+H]+
549	3565	740.5219952	7.728438889	3	3.05831473214286	3.54397834912043	3.2372572815534	2_PE(36:4)+H	740191.9	PE	[M+H]+	Yes	1	PE(17:0/17:0)	[M+H]+
2209	2316	738.5072173	7.277738889	3	0.319363839285714	0.367523680649526	0.32372572815534	2_PE(36:5)+H	145568.7	PE	[M+H]+	Yes	1	PE(17:0/17:0)	[M+H]+
1025	3182	770.5706496	8.846538889	3	1.326171875	1.26664411366712	1.2125	2_PE(38:3)+H | 1_PE(18:0_20:3)+H	846224.85 | 170924.484	PE	[M+H]+	Yes	1	PE(17:0/17:0)	[M+H]+
350	4522	764.5234731	7.527427778	1	6.36021205357143	6.95669824086603	6.70995145631068	2_PE(38:6)+H	3191790	PE	[M+H]+	Yes	1	PE(17:0/17:0)	[M+H]+
2211	1661	796.5858238	9.072316667	3	0.335602678571429	0.337990527740189	0.329611650485437	2_PE(40:4)+H	312718.55	PE	[M+H]+	Yes	1	PE(17:0/17:0)	[M+H]+
500	3644	792.55472	8.251105556	3	3.76199776785714	4.03619756427605	3.85527912621359	2_PE(40:6)+H	2005549	PE	[M+H]+	Yes	1	PE(17:0/17:0)	[M+H]+
1829	2582	790.5373633	7.537088889	3	0.438448660714286	0.502063599458728	0.482645631067961	2_PE(40:7)+H	281428.1	PE	[M+H]+	Yes	1	PE(17:0/17:0)	[M+H]+
1410	2872	826.5420204	7.085983333	3	33	33.5714285714286	33.6818181818182	2_PI(32:1)+NH4	602863.44	PI	[M+NH4]+	Yes	2	13C2-Cholesterol	[M+NH4]+
794	3392	852.5599206	7.221105556	3	85.8260869565217	84.5714285714286	86.1818181818182	2_PI(34:2)+NH4 | 2_OxPE(38:1(OOOKeO))+H | 2_OxPE(38:2(OOOOO))+H	1565329 | 138622.1 | 138622.1	PI	[M+NH4]+	No	2	13C2-Cholesterol	[M+NH4]+
416	3730	880.592116	7.886816667	3	228.260869565217	238.571428571429	231.818181818182	2_PI(36:2)+NH4	4325255	PI	[M+NH4]+	Yes	2	13C2-Cholesterol	[M+NH4]+
1004	2732	878.5758586	7.240133333	3	61.5652173913044	55.1428571428571	57.8181818181818	2_PI(36:3)+NH4	657411.5	PI	[M+NH4]+	Yes	2	13C2-Cholesterol	[M+NH4]+
531	3685	876.5605852	7.11685	3	147.391304347826	168.571428571429	163.636363636364	2_PI(36:4)+NH4	2904914	PI	[M+NH4]+	Yes	2	13C2-Cholesterol	[M+NH4]+
870	3317	906.6065181	8.055672222	3	70.9565217391304	68.8571428571429	76.3636363636364	2_PI(38:3)+NH4	1275725	PI	[M+NH4]+	Yes	2	13C2-Cholesterol	[M+NH4]+
327	3824	904.5900853	7.781522222	3	344.347826086957	352.857142857143	349.090909090909	2_PI(38:4)+NH4	4642314	PI	[M+NH4]+	Yes	2	13C2-Cholesterol	[M+NH4]+
680	3213	902.5757138	7.123788889	3	103.95652173913	108.285714285714	107.181818181818	2_PI(38:5)+NH4	872151.1	PI	[M+NH4]+	Yes	2	13C2-Cholesterol	[M+NH4]+
2966	1259	900.5618657	6.948727778	3	8.02173913043478	7.28571428571429	8.03181818181818	2_PI(38:6)+NH4	152501.8	PI	[M+NH4]+	Yes	2	13C2-Cholesterol	[M+NH4]+
3245	936	932.6231314	8.256761111	2	5.84347826086957	5.92857142857143	6.19090909090909	2_PI(40:4)+NH4	153289.6	PI	[M+NH4]+	Yes	2	13C2-Cholesterol	[M+NH4]+
2103	2450	928.5918402	7.565238889	3	16.1739130434783	17.4285714285714	17.1818181818182	2_PI(40:6)+NH4	309716.6	PI	[M+NH4]+	Yes	2	13C2-Cholesterol	[M+NH4]+
406	3651	480.3452276	1.9013	3	0.34469696969697	0.372012578616352	0.371084337349398	2_Plasmanyl-LPC(O-16:1)+H	44555534.3	Plasmanyl-LPC	[M+H]+	Yes	1	LPC(17:0)	[M+H]+
982	2799	510.3921735	3.699833333	3	0.0885606060606061	0.0876100628930818	0.0929819277108434	1_Plasmanyl-LPC(O-18:0)+H	92042.1772	Plasmanyl-LPC	[M+H]+	Yes	1	LPC(17:0)	[M+H]+
1752	2499	566.4551646	6.218583333	3	0.0378282828282828	0.0374213836477987	0.0371084337349398	1_Plasmanyl-LPC(O-22:0)+H	74467.78	Plasmanyl-LPC	[M+H]+	Yes	1	LPC(17:0)	[M+H]+
1911	2171	564.4394165	5.251133333	3	0.0288131313131313	0.030377358490566	0.0316265060240964	1_Plasmanyl-LPC(O-22:1)+H	48329.03	Plasmanyl-LPC	[M+H]+	Yes	1	LPC(17:0)	[M+H]+
1162	3063	592.4703216	6.189111111	3	0.0685858585858586	0.0691194968553459	0.070210843373494	2_Plasmanyl-LPC(O-24:1)+H	8869024.48	Plasmanyl-LPC	[M+H]+	Yes	1	LPC(17:0)	[M+H]+
164	3918	720.5901866	8.918233333	3	1.5422602739726	1.40897637795276	1.43281481481481	1_Plasmanyl-PC(O-16:0/16:0)+H	10082385.06	Plasmanyl-PC	[M+H]+	Yes	1	PC(17:0/17:0)	[M+H]+
101	3999	744.590758	8.242744444	3	3.05616438356164	2.98818897637795	2.94740740740741	1_Plasmanyl-PC(O-16:0/18:2)+H	5537509.07	Plasmanyl-PC	[M+H]+	Yes	1	PC(17:0/17:0)	[M+H]+
53	4052	768.589969	8.069944444	3	7.68767123287671	8.98267716535433	8.02444444444444	1_Plasmanyl-PC(O-16:0/20:4)+H	23780211.25	Plasmanyl-PC	[M+H]+	Yes	1	PC(17:0/17:0)	[M+H]+
103	3964	746.6058908	8.890588889	3	3.11917808219178	2.95196850393701	2.93037037037037	1_Plasmanyl-PC(O-16:1/18:0)+H | 1_Plasmanyl-PC(O-18:1/16:0)+H | 1_Plasmenyl-PC(P-18:0/16:0)+H | 1_Plasmanyl-PC(O-16:0/18:1)+H	13369708.33 | 13369708.33 | 13369708.33 | 13369274.68	Plasmanyl-PC	[M+H]+	No	1	PC(17:0/17:0)	[M+H]+
663	3257	774.635315	9.914133333	3	0.155486301369863	0.144157480314961	0.142940740740741	1_Plasmanyl-PC(O-18:0/18:1)+H	2674648.239	Plasmanyl-PC	[M+H]+	Yes	1	PC(17:0/17:0)	[M+H]+
152	3901	770.6055126	8.21285	2	1.56904109589041	1.56291338582677	1.57933333333333	1_Plasmanyl-PC(O-18:1/18:2)+H | 1_Plasmenyl-PC(P-18:0/18:2)+H	7370854.57 | 7370854.57	Plasmanyl-PC	[M+H]+	No	1	PC(17:0/17:0)	[M+H]+
58	4041	794.6056576	8.05335	3	7.4513698630137	7.76929133858268	7.6837037037037	1_Plasmanyl-PC(O-18:1/20:4)+H | 1_Plasmenyl-PC(P-18:0/20:4)+H	50004525.18 | 50004525.18	Plasmanyl-PC	[M+H]+	No	1	PC(17:0/17:0)	[M+H]+
183	3835	822.6369062	8.818888889	3	1.21931506849315	1.13551181102362	1.1482962962963	1_Plasmanyl-PC(O-20:1/20:4)+H | 1_Plasmenyl-PC(P-20:0/20:4)+H	4799868.988 | 4799868.988	Plasmanyl-PC	[M+H]+	No	1	PC(17:0/17:0)	[M+H]+
2458	1747	838.8231527	15.81082222	3	0.0456925925925926	0.0407439024390244	0.0460629921259842	2_plasmanyl-TG(O-16:0_16:0_18:0)+NH4 | 2_plasmanyl-TG(O-18:0_16:0_16:0)+NH4	547763.81 | 461150.5	Plasmanyl-TG	[M+NH4]+	Yes	1	TG(15:0/15:0/15:0)	[M+NH4]+
924	3248	836.8068571	15.46103889	3	0.278296296296296	0.25630081300813	0.250787401574803	2_plasmanyl-TG(O-16:0_16:0_18:1)+NH4 | 2_plasmanyl-TG(O-20:1_14:0_16:0)+NH4 | 2_plasmenyl-TG(P-20:0_14:0_16:0)+NH4 | 2_plasmanyl-TG(O-16:1_16:0_18:0)+NH4 | 2_plasmenyl-TG(P-16:0_16:0_18:0)+NH4 | 2_plasmanyl-TG(O-18:1_16:0_16:0)+NH4 | 2_plasmenyl-TG(P-18:0_16:0_16:0)+NH4 | 2_plasmanyl-TG(O-18:0_14:0_18:1)+NH4 | 2_plasmanyl-TG(O-18:1_14:0_18:0)+NH4 | 2_plasmenyl-TG(P-18:0_14:0_18:0)+NH4	1972437.4 | 1488126 | 1488126 | 1398096.32 | 1398096.32 | 1381085 | 1381085 | 698393.4 | 124052.32 | 124052.32	Plasmanyl-TG	[M+NH4]+	No	1	TG(15:0/15:0/15:0)	[M+NH4]+
1439	2648	834.7921629	15.14623333	3	0.127592592592593	0.125772357723577	0.117716535433071	2_plasmanyl-TG(O-16:0_16:0_18:2)+NH4 | 2_plasmenyl-TG(P-18:1_16:0_16:0)+NH4 | 1_plasmanyl-TG(O-16:0_16:0_18:2)+NH4 | 1_plasmanyl-TG(O-18:1_16:0_16:1)+NH4 | 1_plasmenyl-TG(P-18:0_16:0_16:1)+NH4 | 1_plasmanyl-TG(O-16:1_16:0_18:1)+NH4 | 1_plasmenyl-TG(P-16:0_16:0_18:1)+NH4 | 1_plasmenyl-TG(P-20:1_14:0_16:0)+NH4 | 1_plasmenyl-TG(P-18:1_16:0_16:0)+NH4 | 1_plasmanyl-TG(O-18:0_14:0_18:2)+NH4 | 1_plasman…	461009.2 | 302843.5 | 67734.92 | 47028.44 | 47028.44 | 43969.24 | 43969.24 | 37629.586 | 36014.15 | 33336.206 | 18969.38 | 12629.726 | 12629.726 | 11014.29 | 9570.526 | 9570.526	Plasmanyl-TG	[M+NH4]+	No	1	TG(15:0/15:0/15:0)	[M+NH4]+
2055	1866	890.8539114	15.76336111	3	0.0678888888888889	0.0602439024390244	0.0660236220472441	2_plasmanyl-TG(O-16:0_18:1_20:1)+NH4 | 2_plasmanyl-TG(O-20:0_16:1_18:1)+NH4 | 2_plasmanyl-TG(O-18:0_18:1_18:1)+NH4 | 2_plasmanyl-TG(O-18:0_16:1_20:1)+NH4	607823.5 | 552186.96 | 481314.7 | 197381.06	Plasmanyl-TG	[M+NH4]+	Yes	1	TG(15:0/15:0/15:0)	[M+NH4]+
3430	624	866.8541901	16.10695	3	0.0186814814814815	0.0162235772357724	0.0175551181102362	2_plasmanyl-TG(O-18:0_16:0_18:0)+NH4 | 2_plasmanyl-TG(O-20:0_16:0_16:0)+NH4 | 2_plasmanyl-TG(O-20:0_14:0_18:0)+NH4 | 2_plasmanyl-TG(O-16:0_18:0_18:0)+NH4	198920 | 146164.4 | 97935.4 | 52755.6	Plasmanyl-TG	[M+NH4]+	Yes	1	TG(15:0/15:0/15:0)	[M+NH4]+
1368	2809	864.8382448	15.77561111	3	0.135296296296296	0.124715447154472	0.132047244094488	2_plasmanyl-TG(O-18:0_16:0_18:1)+NH4 | 2_plasmanyl-TG(O-18:1_16:0_18:0)+NH4 | 2_plasmenyl-TG(P-18:0_16:0_18:0)+NH4 | 2_plasmanyl-TG(O-16:0_18:0_18:1)+NH4 | 2_plasmanyl-TG(O-20:0_14:0_18:1)+NH4 | 2_plasmanyl-TG(O-20:1_16:0_16:0)+NH4 | 2_plasmenyl-TG(P-20:0_16:0_16:0)+NH4 | 2_plasmanyl-TG(O-20:1_14:0_18:0)+NH4 | 2_plasmenyl-TG(P-20:0_14:0_18:0)+NH4 | 2_plasmanyl-TG(O-16:1_18:0_18:0)+NH4 | 2_plasmen…	942465.2 | 607823.5 | 607823.5 | 587659.3 | 532022.76 | 481314.7 | 481314.7 | 197381.06 | 197381.06 | 126508.8 | 126508.8	Plasmanyl-TG	[M+NH4]+	No	1	TG(15:0/15:0/15:0)	[M+NH4]+
2827	1484	808.7762281	15.10078333	3	0.0411185185185185	0.0353008130081301	0.0332677165354331	2_plasmanyl-TG(O-18:1_14:0_16:0)+NH4 | 2_plasmenyl-TG(P-18:0_14:0_16:0)+NH4 | 2_plasmanyl-TG(O-20:1_14:0_14:0)+NH4 | 2_plasmenyl-TG(P-20:0_14:0_14:0)+NH4 | 2_plasmanyl-TG(O-16:1_16:0_16:0)+NH4 | 2_plasmenyl-TG(P-16:0_16:0_16:0)+NH4	462256.1 | 462256.1 | 357667.5 | 357667.5 | 119166.3 | 119166.3	Plasmanyl-TG	[M+NH4]+	No	1	TG(15:0/15:0/15:0)	[M+NH4]+
856	3292	862.8234367	15.42716111	3	0.310074074074074	0.291707317073171	0.286102362204724	2_plasmanyl-TG(O-18:1_16:0_18:1)+NH4 | 2_plasmenyl-TG(P-18:0_16:0_18:1)+NH4 | 2_plasmanyl-TG(O-16:0_18:1_18:1)+NH4 | 2_plasmenyl-TG(P-20:1_16:0_16:0)+NH4	2081672.7 | 2081672.7 | 1381085 | 700587.7	Plasmanyl-TG	[M+NH4]+	No	1	TG(15:0/15:0/15:0)	[M+NH4]+
2495	1958	810.7912133	15.48773333	3	0.0466074074074074	0.0459227642276423	0.0412007874015748	2_plasmanyl-TG(O-20:0_14:0_14:0)+NH4	119801.5	Plasmanyl-TG	[M+NH4]+	Yes	1	TG(15:0/15:0/15:0)	[M+NH4]+
2618	1227	918.8860911	16.04260556	3	0.0473296296296296	0.0392113821138211	0.0401259842519685	2_plasmanyl-TG(O-20:0_18:1_18:1)+NH4	210702.2	Plasmanyl-TG	[M+NH4]+	Yes	1	TG(15:0/15:0/15:0)	[M+NH4]+
2586	1320	944.9019527	16.06440556	3	0.051037037037037	0.0355650406504065	0.0414055118110236	2_plasmanyl-TG(O-20:0_18:1_20:2)+NH4	276939.2	Plasmanyl-TG	[M+NH4]+	Yes	1	TG(15:0/15:0/15:0)	[M+NH4]+
3410	577	970.9181507	16.01707778	3	0.019837037037037	0.0189186991869919	0.0171456692913386	2_plasmanyl-TG(O-20:0_20:2_20:2)+NH4	165453.6	Plasmanyl-TG	[M+NH4]+	Yes	1	TG(15:0/15:0/15:0)	[M+NH4]+
3008	722	942.88637	15.74148889	3	0.0272518518518519	0.0300691056910569	0.0228267716535433	2_plasmanyl-TG(O-20:1_18:1_20:2)+NH4 | 2_plasmenyl-TG(P-20:0_18:1_20:2)+NH4 | 2_plasmanyl-TG(O-20:0_18:2_20:2)+NH4 | 2_plasmanyl-TG(O-18:0_20:2_20:2)+NH4	187596.27 | 187596.27 | 160644.02 | 89966.28	Plasmanyl-TG	[M+NH4]+	No	1	TG(15:0/15:0/15:0)	[M+NH4]+
142	4425	744.590688	8.763922222	1	1.7958904109589	1.76755905511811	1.73777777777778	1_Plasmenyl-PC(P-16:0/18:1)+H | 1_Plasmanyl-PC(O-16:0/18:2)+H | 1_Plasmanyl-PC(O-16:1/18:1)+H	11879633.292 | 11826820.4 | 11790428.062	Plasmenyl-PC	[M+H]+	No	1	PC(17:0/17:0)	[M+H]+
82	4016	742.5749078	8.089855556	3	4.26917808219178	4.41889763779528	4.44666666666667	1_Plasmenyl-PC(P-16:0/18:2)+H | 1_Plasmanyl-PC(O-16:0/18:3)+H | 1_Plasmanyl-PC(O-16:1/18:2)+H	16844313.91 | 16770670.17 | 16739897.51	Plasmenyl-PC	[M+H]+	No	1	PC(17:0/17:0)	[M+H]+
193	3885	768.5896323	8.268455556	3	1.08383561643836	0.997874015748031	1.05288888888889	1_Plasmenyl-PC(P-16:0/20:3)+H | 1_Plasmanyl-PC(O-16:0/20:4)+H | 1_Plasmanyl-PC(O-16:1/20:3)+H	1336355.408 | 1333776.48 | 1329717.293	Plasmenyl-PC	[M+H]+	No	1	PC(17:0/17:0)	[M+H]+
78	4028	766.5743799	7.912433333	3	4.61575342465753	4.9259842519685	4.77037037037037	2_Plasmenyl-PC(P-16:0/20:4)+H | 2_Plasmanyl-PC(O-16:1/20:4)+H	958692677.13 | 958620151.13	Plasmenyl-PC	[M+H]+	No	1	PC(17:0/17:0)	[M+H]+
201	3882	770.6058864	8.913505556	3	1.08068493150685	0.99244094488189	1.00177777777778	1_Plasmenyl-PC(P-18:0/18:2)+H | 1_Plasmanyl-PC(O-18:0/18:3)+H | 1_Plasmanyl-PC(O-18:1/18:2)+H | 1_Plasmenyl-PC(P-18:1/18:1)+H	3912226.073 | 3898170.863 | 3883544.964 | 3869489.754	Plasmenyl-PC	[M+H]+	No	1	PC(17:0/17:0)	[M+H]+
150	3939	794.6056212	8.707227778	3	1.59109589041096	1.64984251968504	1.59977777777778	2_Plasmenyl-PC(P-18:1/20:3)+H | 2_Plasmanyl-PC(O-18:1/20:4)+H | 2_Plasmenyl-PC(P-18:0/20:4)+H	520236807.71 | 520066492.91 | 475513346.97	Plasmenyl-PC	[M+H]+	No	1	PC(17:0/17:0)	[M+H]+
132	3921	792.5900516	7.914744444	3	1.95342465753425	1.9740157480315	1.9762962962963	2_Plasmenyl-PC(P-18:1/20:4)+H	918613780.6	Plasmenyl-PC	[M+H]+	Yes	1	PC(17:0/17:0)	[M+H]+
207	3913	724.5284391	8.074594444	3	15.5622209821429	16.8010825439783	16.3040048543689	2_Plasmenyl-PE(P-16:0/20:4)+H | 1_Plasmenyl-PE(P-16:0/20:4)+H	5985129 | 150184.059	Plasmenyl-PE	[M+H]+	Yes	1	PE(17:0/17:0)	[M+H]+
374	3672	728.5597467	9.073677778	3	5.98130580357143	5.64411366711773	5.97421116504854	2_Plasmenyl-PE(P-18:0/18:2)+H	3745133.1	Plasmenyl-PE	[M+H]+	Yes	1	PE(17:0/17:0)	[M+H]+
915	3014	754.5749013	9.028438889	3	1.45066964285714	1.39462110960758	1.45970873786408	2_Plasmenyl-PE(P-18:0/20:3)+H	459916.73	Plasmenyl-PE	[M+H]+	Yes	1	PE(17:0/17:0)	[M+H]+
174	3399	752.5591628	8.869072222	1	24.1417410714286	24.3812584573748	22.8373786407767	2_Plasmenyl-PE(P-18:0/20:4)+H	7419924.22	Plasmenyl-PE	[M+H]+	Yes	1	PE(17:0/17:0)	[M+H]+
565	2882	778.5752329	8.864366667	3	3.46428571428571	3.51116373477673	2.21604975728155	1_Plasmenyl-PE(P-18:0/22:5)+H | 1_Plasmenyl-PE(P-20:1/20:4)+H | 1_Plasmenyl-PE(P-18:1/22:4)+H	123639.908 | 47433.188 | 3833.34	Plasmenyl-PE	[M+H]+	Yes	1	PE(17:0/17:0)	[M+H]+
197	3894	750.5439848	8.087527778	3	19.2430245535714	18.6715155615697	17.8343446601942	1_Plasmenyl-PE(P-18:1/20:4)+H | 1_Plasmenyl-PE(P-16:0/22:5)+H	165429.206 | 12696.256	Plasmenyl-PE	[M+H]+	Yes	1	PE(17:0/17:0)	[M+H]+
1228	2922	860.8076982	15.12228889	3	0.173814814814815	0.158008130081301	0.156102362204724	2_plasmenyl-TG(P-18:0_16:0_18:2)+NH4 | 2_plasmanyl-TG(O-18:1_16:0_18:2)+NH4	620740.1 | 590322	Plasmenyl-TG	[M+NH4]+	No	1	TG(15:0/15:0/15:0)	[M+NH4]+
2697	1013	886.8231162	15.12303889	3	0.0383740740740741	0.0390528455284553	0.0345984251968504	2_plasmenyl-TG(P-18:1_18:1_18:1)+NH4	263072.6	Plasmenyl-TG	[M+NH4]+	Yes	1	TG(15:0/15:0/15:0)	[M+NH4]+
39	3825	787.6682757	10.38586667	2	24.5	22.3425373134328	22.5539007092199	2_SM(d18:1/22:0)+H	299290977.9	SM	[M+H]+	Yes	1	SM(d18:1/17:0)	[M+H]+
686	3199	829.7160273	12.04561111	3	0.306333333333333	0.26255223880597	0.271063829787234	2_SM(d18:1/25:0)+H	10029500.26	SM	[M+H]+	Yes	1	SM(d18:1/17:0)	[M+H]+
54	4057	701.5599888	6.941311111	3	17.9666666666667	16.6746268656716	16.854609929078	2_SM(d18:2/16:0)+H | 1_SM(d18:2/16:0)+H | 1_SM(d18:1/16:1)+H	304079777.7 | 32962435.108 | 32917011.717	SM	[M+H]+	Yes	1	SM(d18:1/17:0)	[M+H]+
385	3732	740.6765875	13.58275556	3	1.05925925925926	0.919512195121951	0.962204724409449	2_TG(10:0_16:0_16:0)+NH4	4613809.3	TG	[M+NH4]+	Yes	1	TG(15:0/15:0/15:0)	[M+NH4]+
215	3865	766.6924427	13.56106111	3	2.78777777777778	2.35691056910569	2.47204724409449	2_TG(10:0_16:0_18:1)+NH4	9985492	TG	[M+NH4]+	Yes	1	TG(15:0/15:0/15:0)	[M+NH4]+
917	3073	712.6450693	12.88535	3	0.320666666666667	0.258943089430894	0.253346456692913	2_TG(12:0_12:0_16:0)+NH4	1101951.7	TG	[M+NH4]+	Yes	1	TG(15:0/15:0/15:0)	[M+NH4]+
599	3361	738.6611656	12.87768333	3	0.601851851851852	0.491463414634146	0.499527559055118	2_TG(12:0_14:1_16:0)+NH4 | 2_TG(12:0_12:0_18:1)+NH4	1314278.4 | 1104828	TG	[M+NH4]+	Yes	1	TG(15:0/15:0/15:0)	[M+NH4]+
96	4010	794.7232852	14.11202222	3	10.3037037037037	10.1991869918699	10.0826771653543	2_TG(12:0_16:0_18:1)+NH4	49965570	TG	[M+NH4]+	Yes	1	TG(15:0/15:0/15:0)	[M+NH4]+
95	3984	818.7236643	13.62348333	3	11.1222222222222	9.9349593495935	10.1338582677165	2_TG(12:0_18:1_18:2)+NH4 | 1_TG(14:0_16:1_18:2)+NH4 | 1_TG(14:1_16:0_18:2)+NH4 | 1_TG(12:0_18:1_18:2)+NH4 | 1_TG(14:1_16:1_18:1)+NH4 | 1_TG(16:1_16:1_16:1)+NH4	22126592.87 | 196111.11 | 185911.05 | 184593.046 | 93720.54 | 38169.64	TG	[M+NH4]+	Yes	1	TG(15:0/15:0/15:0)	[M+NH4]+
1553	4510	827.7064627	14.55975	1	2.675	2.63436123348018	3.01489361702128	1_TG(14:0_16:0_18:1)+Na	175378.449	TG	[M+Na]+	Yes	1	TG(15:0/15:0/15:0)	[M+Na]+
61	4045	822.7551442	14.57614444	3	21.137037037037	22.1951219512195	22.4173228346457	1_TG(14:0_16:0_18:1)+NH4 | 1_TG(16:0_16:0_16:1)+NH4 | 1_TG(14:1_16:0_18:0)+NH4 | 1_TG(14:0_16:1_18:0)+NH4 | 1_TG(12:0_18:0_18:1)+NH4 | 1_TG(14:1_17:0_17:0)+NH4	8638654 | 4607846.6 | 3956904.16 | 3111166.7 | 2818139.09 | 45062.531	TG	[M+NH4]+	Yes	1	TG(15:0/15:0/15:0)	[M+NH4]+
218	3880	844.7408584	14.0153	3	2.71555555555556	2.23536585365854	2.45157480314961	1_TG(14:0_16:0_20:4)+NH4 | 1_TG(16:0_16:1_18:3)+NH4 | 1_TG(16:0_16:0_18:4)+NH4 | 1_TG(14:0_18:1_18:3)+NH4 | 1_TG(14:1_16:0_20:3)+NH4 | 1_TG(14:0_18:0_18:4)+NH4 | 1_TG(14:0_16:1_20:3)+NH4 | 1_TG(14:1_18:1_18:2)+NH4 | 1_TG(16:1_16:1_18:2)+NH4 | 1_TG(14:0_18:2_18:2)+NH4 | 1_TG(14:1_18:0_18:3)+NH4	861994.61 | 409206.64 | 319251.9 | 261242.83 | 236376.43 | 186926.054 | 162644.95 | 162029.52 | 161523.81 | 160408.78 | 141496.774	TG	[M+NH4]+	Yes	1	TG(15:0/15:0/15:0)	[M+NH4]+
12	4086	848.7707874	14.55415556	3	81.3703703703704	86.6666666666667	86.496062992126	2_TG(14:0_18:1_18:1)+NH4 | 1_TG(16:0_16:1_18:1)+NH4 | 1_TG(14:0_18:1_18:1)+NH4 | 1_TG(14:1_18:0_18:1)+NH4 | 1_TG(14:0_16:1_20:1)+NH4 | 1_TG(16:0_16:0_18:2)+NH4 | 1_TG(14:1_16:0_20:1)+NH4 | 1_TG(16:1_16:1_18:0)+NH4 | 1_TG(14:0_18:0_18:2)+NH4	167671588.1 | 55851570 | 30049620 | 25960041.63 | 17973554.52 | 16741047.6 | 16342281.45 | 13841684.7 | 4780782.3	TG	[M+NH4]+	Yes	1	TG(15:0/15:0/15:0)	[M+NH4]+
70	2616	844.7389412	13.69026111	3	20.9925925925926	17.1219512195122	17.2992125984252	1_TG(14:0_18:2_18:2)+NH4 | 1_TG(16:1_16:1_18:2)+NH4 | 1_TG(14:1_18:1_18:2)+NH4 | 1_TG(12:0_18:2_20:2)+NH4 | 1_TG(16:0_16:1_18:3)+NH4 | 1_TG(14:0_18:1_18:3)+NH4 | 1_TG(14:0_16:1_20:3)+NH4 | 1_TG(14:1_16:1_20:2)+NH4 | 1_TG(14:1_16:0_20:3)+NH4 | 1_TG(12:0_18:1_20:3)+NH4	4737336 | 4481320 | 4080161.8 | 3435816.638 | 2916388.3 | 2884203.8 | 2419902.07 | 1274741.707 | 994002.37 | 499408.801	TG	[M+NH4]+	Yes	1	TG(15:0/15:0/15:0)	[M+NH4]+
582	3408	790.692173	12.96688889	3	0.500740740740741	0.861382113821138	0.41507874015748	2_TG(14:1_14:1_18:1)+NH4	1248045.9	TG	[M+NH4]+	Yes	1	TG(15:0/15:0/15:0)	[M+NH4]+
186	3899	834.7544743	14.33554444	3	3.36555555555556	3.37154471544715	3.38307086614173	1_TG(15:0_16:1_18:1)+NH4 | 1_TG(16:0_16:1_17:1)+NH4 | 1_TG(15:0_16:0_18:2)+NH4 | 1_TG(14:0_17:1_18:1)+NH4 | 1_TG(15:1_16:0_18:1)+NH4 | 1_TG(15:0_17:1_17:1)+NH4 | 1_TG(14:1_17:0_18:1)+NH4 | 1_TG(14:0_17:0_18:2)+NH4 | 1_TG(13:0_18:1_18:1)+NH4 | 1_TG(15:1_16:1_18:0)+NH4 | 1_TG(16:1_16:1_17:0)+NH4 | 1_TG(15:1_17:0_17:1)+NH4 | 1_TG(16:0_16:0_17:2)+NH4 | 1_TG(15:0_17:0_17:2)+NH4 | 1_TG(14:1_17:1_18:0)+…	2013654.7 | 1869367.1 | 1726007.3 | 1538481.9 | 1507875.83 | 1091461.9 | 872130.99 | 817622.74 | 805774.16 | 759855.17 | 756140.34 | 683447.57 | 665530.099 | 643765.239 | 557322.09 | 543260.2 | 245000.039	TG	[M+NH4]+	Yes	1	TG(15:0/15:0/15:0)	[M+NH4]+
1581	2662	908.7705606	14.04136667	3	0.148777777777778	0.085609756097561	0.106968503937008	2_TG(15:0_18:3_22:4)+NH4	3622891.18	TG	[M+NH4]+	Yes	1	TG(15:0/15:0/15:0)	[M+NH4]+
85	4035	852.8010852	15.38672222	3	12.8555555555556	12.5243902439024	12.488188976378	2_TG(16:0_16:0_18:0)+NH4 | 1_TG(16:0_16:0_18:0)+NH4 | 1_TG(14:0_16:0_20:0)+NH4 | 1_TG(16:0_17:0_17:0)+NH4 | 1_TG(14:0_18:0_18:0)+NH4 | 1_TG(14:0_14:0_22:0)+NH4	107608610 | 14529920 | 9178128.72 | 9012682.01 | 5671873.6 | 147100.605	TG	[M+NH4]+	Yes	1	TG(15:0/15:0/15:0)	[M+NH4]+
21	4084	850.7859358	15.00669444	3	58.2592592592593	58.6585365853659	59.3700787401575	1_TG(16:0_16:0_18:1)+NH4 | 1_TG(16:0_16:1_18:0)+NH4 | 1_TG(14:0_18:0_18:1)+NH4	49775160 | 33505443.9 | 20328650.5	TG	[M+NH4]+	Yes	1	TG(15:0/15:0/15:0)	[M+NH4]+
195	3919	872.7715569	14.51131111	3	3.14407407407407	3.03861788617886	3.11181102362205	1_TG(16:0_16:0_20:4)+NH4 | 1_TG(16:0_18:1_18:3)+NH4 | 1_TG(14:0_18:0_20:4)+NH4 | 1_TG(16:0_18:2_18:2)+NH4 | 1_TG(16:1_18:1_18:2)+NH4 | 1_TG(16:0_16:1_20:3)+NH4 | 1_TG(16:1_18:0_18:3)+NH4 | 1_TG(14:0_18:1_20:3)+NH4	560309.5 | 398180.09 | 365845.316 | 351294.9 | 255117.95 | 254623.42 | 154072.656 | 105197.57	TG	[M+NH4]+	Yes	1	TG(15:0/15:0/15:0)	[M+NH4]+
309	3784	908.8613008	15.68126111	3	1.34333333333333	1.41626016260163	1.49448818897638	1_TG(16:0_16:0_22:0)+NH4	13837.011	TG	[M+NH4]+	Yes	1	TG(15:0/15:0/15:0)	[M+NH4]+
378	3761	896.7698725	14.3133	3	1.02074074074074	0.988211382113821	1.00826771653543	2_TG(16:0_16:0_22:6)+NH4 | 1_TG(16:0_16:0_22:6)+NH4 | 1_TG(16:0_18:2_20:4)+NH4 | 1_TG(16:0_18:3_20:3)+NH4 | 1_TG(18:2_18:2_18:2)+NH4	8757779 | 128492.11 | 70051.45 | 45591.758 | 10346.14	TG	[M+NH4]+	Yes	1	TG(15:0/15:0/15:0)	[M+NH4]+
50	4040	820.7396926	14.10208333	2	28.262962962963	28.4308943089431	28.0984251968504	2_TG(16:0_16:1_16:1)+NH4 | 1_TG(14:0_16:1_18:1)+NH4 | 1_TG(14:1_16:0_18:1)+NH4 | 1_TG(16:0_16:1_16:1)+NH4 | 1_TG(14:0_16:0_18:2)+NH4 | 1_TG(14:1_16:1_18:0)+NH4 | 1_TG(12:0_18:1_18:1)+NH4 | 1_TG(12:0_16:0_20:2)+NH4 | 1_TG(14:0_14:0_20:2)+NH4 | 1_TG(12:0_18:0_18:2)+NH4 | 1_TG(15:0_15:0_18:2)+NH4	84267618.76 | 10092619 | 8292634.4 | 7267471 | 5277239.3 | 5191823.95 | 4701634.4 | 3609050.097 | 1732563.697 | 980634.25 | 454617.831	TG	[M+NH4]+	Yes	1	TG(15:0/15:0/15:0)	[M+NH4]+
2046	1336	834.7529999	14.70426667	3	0.0683703703703704	0.0628861788617886	0.0665354330708661	1_TG(16:0_16:1_17:1)+NH4 | 1_TG(14:0_17:1_18:1)+NH4 | 1_TG(15:1_16:0_18:1)+NH4 | 1_TG(15:0_16:1_18:1)+NH4 | 1_TG(15:0_17:1_17:1)+NH4 | 1_TG(15:0_16:0_18:2)+NH4	80118.77 | 71978.96 | 54413.354 | 53658.663 | 31118.273 | 27237.604	TG	[M+NH4]+	Yes	1	TG(15:0/15:0/15:0)	[M+NH4]+
24	4076	846.7550808	14.16465556	3	54.4074074074074	54.4308943089431	53.740157480315	1_TG(16:0_16:1_18:2)+NH4 | 1_TG(14:0_18:1_18:2)+NH4 | 1_TG(16:1_16:1_18:1)+NH4 | 1_TG(14:0_16:1_20:2)+NH4 | 1_TG(14:0_16:0_20:3)+NH4 | 1_TG(16:1_17:1_17:1)+NH4 | 1_TG(14:1_18:1_18:1)+NH4 | 1_TG(14:1_16:0_20:2)+NH4 | 1_TG(16:0_16:0_18:3)+NH4 | 1_TG(16:0_17:1_17:2)+NH4	14902264 | 13987525 | 9204802 | 7648013.49 | 6291015.45 | 4790648.683 | 4597704 | 3597402.49 | 3473818.27 | 3418832.96	TG	[M+NH4]+	Yes	1	TG(15:0/15:0/15:0)	[M+NH4]+
191	3930	880.8323854	15.70168333	3	3.34148148148148	3.02276422764228	3.17834645669291	2_TG(16:0_18:0_18:0)+NH4 | 2_TG(16:0_16:0_20:0)+NH4 | 2_TG(14:0_18:0_20:0)+NH4 | 1_TG(16:0_18:0_18:0)+NH4 | 1_TG(14:0_18:0_20:0)+NH4 | 1_TG(17:0_17:0_18:0)+NH4 | 1_TG(16:0_16:0_20:0)+NH4 | 1_TG(14:0_16:0_22:0)+NH4	25955395.61 | 14652304.61 | 13992452.9 | 3279222 | 2231137.36 | 2132464.291 | 1240861.09 | 1171659.424	TG	[M+NH4]+	Yes	1	TG(15:0/15:0/15:0)	[M+NH4]+
29	4080	878.8157851	15.35630556	3	43.4777777777778	43.0162601626016	42.6850393700787	1_TG(16:0_18:0_18:1)+NH4 | 1_TG(14:0_18:0_20:1)+NH4 | 1_TG(16:1_18:0_18:0)+NH4 | 1_TG(16:0_16:0_20:1)+NH4 | 1_TG(16:0_16:1_20:0)+NH4 | 1_TG(14:0_18:1_20:0)+NH4 | 1_TG(14:0_16:0_22:1)+NH4	29415906 | 10483881.38 | 10309702.75 | 9853497.8 | 9753487.11 | 9662778.94 | 9653075.16	TG	[M+NH4]+	Yes	1	TG(15:0/15:0/15:0)	[M+NH4]+
6	4056	876.8010029	14.97755	2	141.555555555556	143.739837398374	144.842519685039	2_TG(16:0_18:1_18:1)+NH4 | 1_TG(16:0_18:1_18:1)+NH4 | 1_TG(16:1_18:0_18:1)+NH4 | 1_TG(16:0_18:0_18:2)+NH4 | 1_TG(16:0_16:1_20:1)+NH4 | 1_TG(16:0_16:0_20:2)+NH4	593416243.3 | 64110790 | 47955463.7 | 32136589 | 22059220 | 21896179.6	TG	[M+NH4]+	Yes	1	TG(15:0/15:0/15:0)	[M+NH4]+
4	4427	874.7843289	14.62318333	2	167.074074074074	177.032520325203	177.086614173228	2_TG(16:0_18:1_18:2)+NH4 | 1_TG(16:0_18:1_18:2)+NH4 | 1_TG(16:1_18:1_18:1)+NH4 | 1_TG(14:0_18:1_20:2)+NH4 | 1_TG(16:1_18:0_18:2)+NH4 | 1_TG(16:0_16:1_20:2)+NH4 | 1_TG(16:0_18:0_18:3)+NH4 | 1_TG(16:0_16:0_20:3)+NH4 | 1_TG(14:0_18:0_20:3)+NH4	546244532.3 | 73262180 | 30374153 | 27328787.57 | 26735463.9 | 26278008.3 | 23417203.8 | 23358653.5 | 798496.67	TG	[M+NH4]+	Yes	1	TG(15:0/15:0/15:0)	[M+NH4]+
97	4001	898.785376	14.49099444	3	9.29259259259259	9.51219512195122	9.67322834645669	1_TG(16:0_18:1_20:4)+NH4 | 1_TG(16:0_18:2_20:3)+NH4 | 1_TG(16:0_16:0_22:5)+NH4 | 1_TG(16:1_18:1_20:3)+NH4 | 1_TG(18:1_18:2_18:2)+NH4 | 1_TG(18:1_18:1_18:3)+NH4	2955678.1 | 588776.92 | 507002.8 | 451862.282 | 386312.42 | 357770.1	TG	[M+NH4]+	Yes	1	TG(15:0/15:0/15:0)	[M+NH4]+
277	3809	932.8645192	15.64640556	3	1.82481481481481	1.64878048780488	1.76062992125984	2_TG(16:0_18:1_22:1)+NH4 | 2_TG(18:1_18:1_20:0)+NH4	8744314.79 | 6712144.79	TG	[M+NH4]+	Yes	1	TG(15:0/15:0/15:0)	[M+NH4]+
84	3598	926.8146882	14.77656667	3	12.662962962963	11.9959349593496	12.5905511811024	1_TG(16:0_18:1_22:4)+NH4 | 1_TG(16:1_18:0_22:4)+NH4 | 1_TG(18:1_18:1_20:3)+NH4 | 1_TG(16:0_20:2_20:3)+NH4 | 1_TG(18:1_18:2_20:2)+NH4 | 1_TG(18:0_18:1_20:4)+NH4 | 1_TG(16:0_18:2_22:3)+NH4 | 1_TG(18:0_18:2_20:3)+NH4 | 1_TG(16:1_18:1_22:3)+NH4 | 1_TG(18:1_18:3_20:1)+NH4 | 1_TG(16:0_20:1_20:4)+NH4 | 1_TG(16:1_20:1_20:3)+NH4 | 1_TG(18:0_18:3_20:2)+NH4 | 1_TG(18:2_18:2_20:1)+NH4 | 1_TG(16:1_20:2_20:2)+…	2594959 | 1362277.995 | 1276630.9 | 1223330.12 | 1121180.22 | 1027941.69 | 1013577.76 | 991921.3 | 853826.655 | 836065.02 | 709422.74 | 513651.245 | 313062.89 | 296102.35 | 62098.215	TG	[M+NH4]+	Yes	1	TG(15:0/15:0/15:0)	[M+NH4]+
729	3374	962.9113391	16.23056111	3	0.411185185185185	0.349308943089431	0.366456692913386	2_TG(16:0_18:1_24:0)+NH4 | 2_TG(18:0_18:1_22:0)+NH4	2909776.77 | 1678749.1	TG	[M+NH4]+	Yes	1	TG(15:0/15:0/15:0)	[M+NH4]+
455	3615	960.8959029	15.93973333	3	0.842592592592593	0.739837398373984	0.75748031496063	2_TG(16:0_18:1_24:1)+NH4 | 2_TG(18:1_18:1_22:0)+NH4 | 2_TG(16:1_20:1_22:0)+NH4 | 2_TG(16:0_20:1_22:1)+NH4	4742983.72 | 3906250.02 | 2467222.92 | 1891520.12	TG	[M+NH4]+	Yes	1	TG(15:0/15:0/15:0)	[M+NH4]+
8	4091	872.7711286	14.22205556	3	117	113.089430894309	114.645669291339	2_TG(16:0_18:2_18:2)+NH4 | 1_TG(16:0_18:2_18:2)+NH4 | 1_TG(16:1_18:1_18:2)+NH4 | 1_TG(14:0_18:2_20:2)+NH4 | 1_TG(16:0_18:1_18:3)+NH4 | 1_TG(16:0_16:1_20:3)+NH4 | 1_TG(14:0_18:1_20:3)+NH4 | 1_TG(16:1_16:1_20:2)+NH4	272867343.7 | 46158000 | 40014220 | 30008540.6 | 23920031 | 21578129.4 | 5323801.53 | 5090684.47	TG	[M+NH4]+	Yes	1	TG(15:0/15:0/15:0)	[M+NH4]+
46	2917	870.7544717	13.83278333	3	32.162962962963	29.1178861788618	29.6850393700787	1_TG(16:0_18:2_18:3)+NH4 | 1_TG(16:1_18:1_18:3)+NH4 | 1_TG(16:1_18:2_18:2)+NH4 | 1_TG(16:0_16:1_20:4)+NH4 | 1_TG(14:0_18:2_20:3)+NH4 | 1_TG(16:0_18:1_18:4)+NH4 | 1_TG(14:1_16:0_22:4)+NH4 | 1_TG(16:1_16:1_20:3)+NH4 | 1_TG(14:0_16:1_22:4)+NH4 | 1_TG(14:0_18:1_20:4)+NH4 | 1_TG(14:1_18:1_20:3)+NH4	6638257 | 4063467.2 | 3244257.9 | 2842135.6 | 2407369.06 | 2362664.97 | 1785375.41 | 1043980.82 | 1021467.83 | 669625.14 | 596486.84	TG	[M+NH4]+	Yes	1	TG(15:0/15:0/15:0)	[M+NH4]+
68	3346	896.7685841	14.06032778	3	17.3814814814815	17.0691056910569	17.759842519685	1_TG(16:0_18:2_20:4)+NH4 | 1_TG(16:1_18:1_20:4)+NH4 | 1_TG(18:1_18:2_18:3)+NH4 | 1_TG(16:0_18:1_20:5)+NH4 | 1_TG(16:0_16:1_22:5)+NH4 | 1_TG(16:1_18:2_20:3)+NH4 | 1_TG(16:0_18:3_20:3)+NH4 | 1_TG(18:0_18:2_18:4)+NH4 | 1_TG(14:0_18:2_22:4)+NH4 | 1_TG(18:2_18:2_18:2)+NH4 | 1_TG(14:0_18:1_22:5)+NH4 | 1_TG(16:1_18:0_20:5)+NH4 | 1_TG(18:1_18:1_18:4)+NH4 | 1_TG(18:0_18:3_18:3)+NH4 | 1_TG(16:1_16:1_22:4)+…	3016000.7 | 2554215.6 | 717688.4 | 677432.1 | 660511.6 | 582678.86 | 581031.06 | 440654.46 | 414495.547 | 393707.1 | 330890.63 | 256143.54 | 219668.72 | 151259.94 | 143257.017 | 66503.19	TG	[M+NH4]+	Yes	1	TG(15:0/15:0/15:0)	[M+NH4]+
170	3932	920.7704808	13.84478889	3	4.46814814814815	4.25934959349594	4.19173228346457	2_TG(16:0_18:2_22:6)+NH4	21384838.76	TG	[M+NH4]+	Yes	1	TG(15:0/15:0/15:0)	[M+NH4]+
127	2881	922.7834358	14.29079444	3	6.06666666666667	6.02439024390244	6.24409448818898	2_TG(16:0_18:3_22:4)+NH4	32372661.18	TG	[M+NH4]+	Yes	1	TG(15:0/15:0/15:0)	[M+NH4]+
411	4315	934.8756434	15.66537778	2	0.572962962962963	0.914227642276423	0.967322834645669	2_TG(16:0_20:0_20:1)+NH4	31755448.4	TG	[M+NH4]+	Yes	1	TG(15:0/15:0/15:0)	[M+NH4]+
337	3652	842.7239139	13.21745556	3	1.31925925925926	1.13617886178862	1.23346456692913	2_TG(16:1_16:1_18:3)+NH4	2436475.9	TG	[M+NH4]+	Yes	1	TG(15:0/15:0/15:0)	[M+NH4]+
17	3988	900.7994909	14.58573333	3	66.4444444444444	69.2276422764228	69.6062992125984	2_TG(16:1_18:1_20:2)+NH4 | 1_TG(18:1_18:1_18:2)+NH4 | 1_TG(16:1_18:1_20:2)+NH4 | 1_TG(16:0_18:2_20:2)+NH4 | 1_TG(18:0_18:2_18:2)+NH4 | 1_TG(16:1_18:2_20:1)+NH4	389954881.8 | 23845496 | 15849076.51 | 8743305.3 | 8440576.8 | 8342421.79	TG	[M+NH4]+	Yes	1	TG(15:0/15:0/15:0)	[M+NH4]+
106	3452	866.817132	15.54702778	3	8.90740740740741	8.29674796747967	8.59842519685039	2_TG(17:0_17:0_17:0)+NH4	47409104.98	TG	[M+NH4]+	Yes	1	TG(15:0/15:0/15:0)	[M+NH4]+
544	3785	908.8613008	15.99183333	3	0.616296296296296	0.539024390243902	0.578346456692913	2_TG(18:0_18:0_18:0)+NH4 | 1_TG(16:0_18:0_20:0)+NH4 | 1_TG(14:0_18:0_22:0)+NH4 | 1_TG(18:0_18:0_18:0)+NH4 | 2_TG(14:0_20:0_20:0)+NH4 | 1_TG(16:0_16:0_22:0)+NH4 | 1_TG(14:0_16:0_24:0)+NH4 | 1_TG(14:0_20:0_20:0)+NH4 | 1_TG(15:0_15:0_24:0)+NH4	2855359 | 1428441.3 | 1188157.35 | 1069020 | 867282.2 | 337794.97 | 292005.93 | 140763.68 | 27641.453	TG	[M+NH4]+	Yes	1	TG(15:0/15:0/15:0)	[M+NH4]+
135	3982	906.8485564	15.6752	3	5.92222222222222	5.39024390243902	5.73228346456693	2_TG(18:0_18:0_18:1)+NH4 | 1_TG(18:0_18:0_18:1)+NH4 | 1_TG(16:0_18:0_20:1)+NH4 | 1_TG(16:1_18:0_20:0)+NH4 | 1_TG(14:0_18:0_22:1)+NH4 | 1_TG(16:0_18:1_20:0)+NH4 | 1_TG(14:0_18:1_22:0)+NH4 | 1_TG(14:0_20:0_20:1)+NH4 | 1_TG(16:0_16:1_22:0)+NH4 | 1_TG(16:0_16:0_22:1)+NH4 | 1_TG(14:0_16:0_24:1)+NH4 | 1_TG(17:0_17:0_20:1)+NH4 | 1_TG(14:0_16:1_24:0)+NH4	30950238.36 | 8293154.32 | 6129941.62 | 5903772.727 | 5420397.68 | 4115388.82 | 3011422.89 | 711180.75 | 698206.167 | 687507.45 | 680897.09 | 158547.66 | 51016.928	TG	[M+NH4]+	Yes	1	TG(15:0/15:0/15:0)	[M+NH4]+
764	3879	928.8326022	15.28517222	3	0.323555555555556	0.350365853658537	0.36492125984252	1_TG(18:0_18:0_20:4)+NH4 | 1_TG(16:0_20:0_20:4)+NH4 | 1_TG(18:0_18:1_20:3)+NH4 | 1_TG(16:0_18:0_22:4)+NH4 | 1_TG(16:0_20:1_20:3)+NH4 | 1_TG(18:1_18:1_20:2)+NH4 | 1_TG(16:0_20:2_20:2)+NH4	284157.97 | 205662.277 | 136973.05 | 93655.715 | 43931.402 | 21347.213 | 9471.722	TG	[M+NH4]+	Yes	1	TG(15:0/15:0/15:0)	[M+NH4]+
34	3981	904.8316119	15.32995	3	37.7	35.8821138211382	35.6732283464567	2_TG(18:0_18:1_18:1)+NH4 | 1_TG(18:0_18:1_18:1)+NH4 | 1_TG(16:0_18:1_20:1)+NH4 | 1_TG(16:1_18:1_20:0)+NH4 | 1_TG(14:0_18:1_22:1)+NH4 | 1_TG(16:1_18:0_20:1)+NH4 | 1_TG(16:0_18:0_20:2)+NH4 | 1_TG(18:0_18:0_18:2)+NH4 | 1_TG(14:0_18:0_22:2)+NH4 | 1_TG(16:0_18:2_20:0)+NH4 | 1_TG(14:0_20:1_20:1)+NH4 | 1_TG(16:0_16:1_22:1)+NH4 | 1_TG(16:0_16:0_22:2)+NH4 | 1_TG(14:0_18:2_22:0)+NH4 | 1_TG(14:0_20:0_20:2)+…	166808845.1 | 29345966 | 22673420 | 19784662.05 | 19518047.572 | 11595128.25 | 11413883.39 | 11105154 | 9870852.922 | 2989347.8 | 1700066.372 | 1554602.45 | 1498240.55 | 1257393.117 | 326644.562 | 47300.995	TG	[M+NH4]+	Yes	1	TG(15:0/15:0/15:0)	[M+NH4]+
25	3990	902.8161344	15.02325	3	52.4814814814815	52.8455284552846	53.2283464566929	1_TG(18:0_18:1_18:2)+NH4 | 1_TG(16:0_18:1_20:2)+NH4 | 1_TG(16:1_18:1_20:1)+NH4 | 1_TG(18:1_18:1_18:1)+NH4 | 1_TG(16:0_18:2_20:1)+NH4 | 1_TG(16:0_18:0_20:3)+NH4 | 1_TG(16:1_18:0_20:2)+NH4 | 1_TG(18:0_18:0_18:3)+NH4 | 1_TG(16:1_18:2_20:0)+NH4 | 1_TG(16:0_18:3_20:0)+NH4 | 1_TG(16:0_16:0_22:3)+NH4	22544313 | 17818644 | 17176341.22 | 16933080 | 3464735 | 3381319.08 | 3275323.22 | 2852577.95 | 2802520.838 | 491853.568 | 485252.35	TG	[M+NH4]+	Yes	1	TG(15:0/15:0/15:0)	[M+NH4]+
481	3649	934.8798396	15.96017778	3	0.751111111111111	0.655284552845528	0.701181102362205	2_TG(18:0_18:1_20:0)+NH4 | 2_TG(14:0_18:1_24:0)+NH4 | 2_TG(14:0_18:0_24:1)+NH4	2701290.35 | 2138448.95 | 1604261.05	TG	[M+NH4]+	Yes	1	TG(15:0/15:0/15:0)	[M+NH4]+
167	3830	928.8300811	15.07242222	3	4.29	3.4349593495935	4.23267716535433	1_TG(18:0_18:1_20:3)+NH4 | 1_TG(16:0_18:1_22:3)+NH4 | 1_TG(18:1_18:2_20:1)+NH4 | 1_TG(18:1_18:1_20:2)+NH4 | 1_TG(18:0_18:2_20:2)+NH4 | 1_TG(16:0_20:1_20:3)+NH4 | 1_TG(18:1_18:3_20:0)+NH4 | 1_TG(16:0_18:0_22:4)+NH4 | 1_TG(18:0_18:3_20:1)+NH4 | 1_TG(16:0_20:2_20:2)+NH4 | 1_TG(18:2_18:2_20:0)+NH4	1507500.4 | 873872.9 | 792737.96 | 699251.6 | 696437.2 | 687228.36 | 670747.09 | 569122.62 | 517405.35 | 245153.8 | 212365.5	TG	[M+NH4]+	Yes	1	TG(15:0/15:0/15:0)	[M+NH4]+
1656	2551	990.9432224	16.48347778	3	0.112666666666667	0.0935365853658537	0.0987795275590551	2_TG(18:0_18:1_24:0)+NH4	575317.13	TG	[M+NH4]+	Yes	1	TG(15:0/15:0/15:0)	[M+NH4]+
180	3570	930.8469514	15.3005	3	3.79888888888889	3.64105691056911	3.67992125984252	2_TG(18:1_18:1_20:1)+NH4 | 2_TG(16:1_20:1_20:1)+NH4	53551317.89 | 41967069.79	TG	[M+NH4]+	Yes	1	TG(15:0/15:0/15:0)	[M+NH4]+
91	3908	924.7986962	14.5272	3	13.6740740740741	10.8861788617886	10.8503937007874	1_TG(18:1_18:1_20:4)+NH4 | 1_TG(18:0_18:2_20:4)+NH4 | 1_TG(16:0_18:1_22:5)+NH4 | 1_TG(18:1_18:2_20:3)+NH4 | 1_TG(16:0_20:3_20:3)+NH4 | 1_TG(18:0_18:3_20:3)+NH4	1935818.1 | 1563502.6 | 1335247.9 | 765098.64 | 358358.64 | 166677.616	TG	[M+NH4]+	Yes	1	TG(15:0/15:0/15:0)	[M+NH4]+
819	4517	988.9271534	16.21352778	1	0.319222222222222	0.288008130081301	0.304015748031496	2_TG(18:1_18:1_24:0)+NH4 | 2_TG(16:1_20:1_24:0)+NH4	1846986.4 | 1089781.26	TG	[M+NH4]+	Yes	1	TG(15:0/15:0/15:0)	[M+NH4]+
821	1369	986.9095062	15.96867778	3	0.34137037037037	0.284837398373984	0.303503937007874	2_TG(18:1_18:1_24:1)+NH4 | 2_TG(18:1_18:2_24:0)+NH4	1793971.77 | 1689206.19	TG	[M+NH4]+	Yes	1	TG(15:0/15:0/15:0)	[M+NH4]+
26	3891	898.7831615	14.20333889	3	51.037037037037	52.0528455284553	52.7165354330709	1_TG(18:1_18:2_18:2)+NH4 | 1_TG(18:0_18:2_18:3)+NH4 | 1_TG(16:0_18:2_20:3)+NH4 | 1_TG(16:1_18:2_20:2)+NH4 | 1_TG(18:1_18:1_18:3)+NH4 | 1_TG(16:1_18:1_20:3)+NH4 | 1_TG(16:0_18:1_20:4)+NH4 | 1_TG(16:0_18:3_20:2)+NH4 | 1_TG(16:0_16:1_22:4)+NH4 | 1_TG(16:1_18:0_20:4)+NH4	8266148 | 5874750.38 | 5281171.4 | 4798917 | 4725495 | 3994010.56 | 3791258.74 | 1411094.84 | 291977.246 | 87444.28	TG	[M+NH4]+	Yes	1	TG(15:0/15:0/15:0)	[M+NH4]+
66	3345	896.7685841	13.78534444	3	20.8	19.2357723577236	18.8346456692913	1_TG(18:1_18:2_18:3)+NH4 | 1_TG(16:1_18:2_20:3)+NH4 | 1_TG(18:2_18:2_18:2)+NH4 | 1_TG(18:1_18:1_18:4)+NH4	6280335.2 | 4211927.38 | 4141293 | 953764.934	TG	[M+NH4]+	Yes	1	TG(15:0/15:0/15:0)	[M+NH4]+
184	4418	924.798308	14.29674444	2	3.23074074074074	3.4719512195122	3.53661417322835	1_TG(18:1_18:2_20:3)+NH4 | 1_TG(16:1_20:2_20:3)+NH4 | 1_TG(18:1_18:3_20:2)+NH4 | 1_TG(18:0_18:3_20:3)+NH4 | 1_TG(16:1_18:1_22:4)+NH4 | 1_TG(18:2_18:3_20:1)+NH4 | 1_TG(18:2_18:2_20:2)+NH4 | 1_TG(18:1_18:1_20:4)+NH4 | 1_TG(18:0_18:2_20:4)+NH4 | 1_TG(16:1_18:0_22:5)+NH4 | 1_TG(16:1_20:1_20:4)+NH4	1724352.1 | 727179.57 | 713689.97 | 699473.9 | 645783.23 | 616258.36 | 614776.14 | 598542.92 | 575153.69 | 136678.4 | 73351.58	TG	[M+NH4]+	Yes	1	TG(15:0/15:0/15:0)	[M+NH4]+
194	1530	946.7842078	13.86013889	3	3.24518518518519	3.11788617886179	3.13228346456693	2_TG(18:1_20:4_20:4)+NH4	4309903.63	TG	[M+NH4]+	Yes	1	TG(15:0/15:0/15:0)	[M+NH4]+
217	4154	894.7541677	13.29087778	2	2.74925925925926	2.47317073170732	2.45157480314961	2_TG(18:2_18:2_18:3)+NH4	8097229.35	TG	[M+NH4]+	Yes	1	TG(15:0/15:0/15:0)	[M+NH4]+
243	3829	928.8300811	14.81505	3	1.95	0.871951219512195	2.39527559055118	1_TG(18:2_18:2_20:0)+NH4	19213.183	TG	[M+NH4]+	Yes	1	TG(15:0/15:0/15:0)	[M+NH4]+
1491	1954	980.8641606	15.10688333	3	0.126148148148148	0.105691056910569	0.116692913385827	2_TG(20:2_20:2_20:2)+NH4	558317	TG	[M+NH4]+	Yes	1	TG(15:0/15:0/15:0)	[M+NH4]+
1883	2066	968.7712355	13.10776111	3	0.090037037037037	0.0755691056910569	0.0783070866141732	2_TG(20:4_20:4_20:4)+NH4	94545.09	TG	[M+NH4]+	Yes	1	TG(15:0/15:0/15:0)	[M+NH4]+
