# Supplementary material for: Software tool for internal standard based normalization of lipids, and effect of data-processing strategies on resulting values
Source: BMC Bioinformatics. 2019 Apr 29;20:217. doi: 10.1186/s12859-019-2803-8 (PMC6489209; doi:10.1186/s12859-019-2803-8)
Supplement: Supplementary file 3 — LipidMatch Normalizer Software. The LMN_Software.zip file contains batch files for lipidomics with MZmine processing and the LipidMatch Normalizer R script. The .zip file also contains files to guide the user in using LipidMatch, which include: A manual and troubleshooting document, and example input and output data (the data used in this paper). For the most up to date version of LipidMatch Normalizer please visit: http://secim.ufl.edu/secim-tools/. (ZIP 126 kb) [file 12859_2019_2803_MOESM3_ESM.zip › LMN_Software/Example_Files/NIST_SRM_1950/SRM1950_Pos_LMQ_Output/standardsFound.csv]

ID	row.ID	row.m.z	row.retention.time	row.number.of.detected.peaks	QE1_REP_34_QC1_02_fullAIFpos.mzXML.Peak.area	QE1_REP_34_QC1_28_DDTargetedpos.mzXML.Peak.area	QE1_REP_34_QC1_26_DDTargetedPos.mzXML.Peak.area	ID_Ranked	Intensity_Ranked	Class_At_Max_Intensity	Adduct_At_Max_Intensity	Only_One_Class	matchClass	matchAdduct
168	1800	720.5542122	9.368805556	3	89600000	73900000	82400000	2_PE(17:0_17:0)+H | 2_PE(34:0)+H	10301046.2 | 9009479	PE	[M+H]+	Yes	PE(17:0/17:0)	[M+H]+
11127	IS	742.5354389	9.373483333	3	1540000	1190000	1400000	4_PC(13:0_20:3)+H | 4_PC(15:0_18:3)+H | 4_PC(15:1_18:2)+H | 4_PC(16:1_17:2)+H | 4_PC(4:0_29:3)+H | 4_PC(4:1_29:2)+H | 4_PC(5:0_28:3)+H | 4_PC(5:1_28:2)+H | 4_PC(5:2_28:1)+H | 4_PC(6:0_27:3)+H | 4_PC(6:1_27:2)+H | 4_PC(6:2_27:1)+H | 4_PC(7:0_26:3)+H | 4_PC(7:1_26:2)+H | 4_PC(7:2_26:1)+H | 4_PC(7:3_26:0)+H | 4_PC(8:0_25:3)+H | 4_PC(8:1_25:2)+H | 4_PC(8:2_25:1)+H | 4_PC(8:3_25:0)+H | 4_PC(9:0_24:3)+…					PE(17:0/17:0)	[M+Na]+
568	81	751.5482204	8.622138889	3	12600000	9100000	10700000	2_PG(17:0_17:0)+H	6332995	PG	[M+H]+	Yes	PG(17:0/17:0)	[M+H]+
157	1278	768.5773776	8.615127778	3	1.03e+08	8.6e+07	89300000	2_PG(17:0_17:0)+NH4 | 2_PG(34:0)+NH4 | 1_PG(16:0_18:0)+NH4	23250444 | 20804700 | 41525.885	PG	[M+NH4]+	Yes	PG(17:0/17:0)	[M+NH4]+
11125	IS	773.5326531	8.624477778	3	1770000	1720000	1820000	4_PEG(n=15_H+_CH2=7_DBE=2_(2-NH3)) | 4_PG(14:0_22:3)+H | 4_PG(14:1_22:2)+H | 4_PG(16:0_20:3)+H | 4_PG(16:1_20:2)+H | 4_PG(18:0_18:3)+H | 4_PG(18:1_18:2)+H | 4_PG(8:0_10:0)+Na					PG(17:0/17:0)	[M+Na]+
18	3946	762.6014065	9.216711111	3	1.46e+09	1.27e+09	1.35e+09	2_PC(17:0_17:0)+H | 2_PC(16:0_18:0)+H | 1_PC(16:0_18:0)+H	772068691.78 | 513939222.13 | 9588802.375	PC	[M+H]+	Yes	PC(17:0/17:0)	[M+H]+
11119	IS	784.5850315	9.221655556	3	15100000	13700000	15100000	4_PC(14:0_22:3)+H | 4_PC(14:1_22:2)+H | 4_PC(16:0_20:3)+H | 4_PC(16:1_20:2)+H | 4_PC(18:0_18:3)+H | 4_PC(18:1_18:2)+H | 4_PC(4:0_32:3)+H | 4_PC(4:1_32:2)+H | 4_PC(5:0_31:3)+H | 4_PC(5:1_31:2)+H | 4_PC(5:2_31:1)+H | 4_PC(6:0_30:3)+H | 4_PC(6:1_30:2)+H | 4_PC(6:2_30:1)+H | 4_PC(7:0_29:3)+H | 4_PC(7:1_29:2)+H | 4_PC(7:2_29:1)+H | 4_PC(7:3_29:0)+H | 4_PC(8:0_28:3)+H | 4_PC(8:1_28:2)+H | 4_PC(8:2_28:1…					PC(17:0/17:0)	[M+Na]+
13	3702	510.3558809	2.162316667	2	1.98e+09	1.59e+09	1.66e+09	2_LPC(17:0)+H | 1_LPC(17:0)+H	523751891 | 3032458.37	LPC	[M+H]+	Yes	LPC(17:0)	[M+H]+
137	167	532.3371162	2.189716667	3	1.48e+08	99400000	1.09e+08	2_LPC(17:0)+Na	276094084	LPC	[M+Na]+	Yes	LPC(17:0)	[M+Na]+
11126	IS	764.5448872	8.720522222	3	5190000	1280000	1470000	4_OxPC(17:0_15:0(COOH))+H | 4_OxPC(18:0_14:0(COOH))+H | 4_OxPC(19:0_13:0(COOH))+H | 4_OxPC(20:0_12:0(COOH))+H | 4_OxPC(21:0_11:0(COOH))+H | 4_OxPC(22:0_10:0(COOH))+H | 4_OxPC(23:0_9:0(COOH))+H | 4_OxPC(24:0_8:0(COOH))+H | 4_OxPC(25:0_7:0(COOH))+H | 4_OxPC(26:0_6:0(COOH))+H | 4_OxPC(8:0_24:1(OO)) | 4_OxPC(10:0_22:1(OO)) | 4_OxPC(12:0_20:1(OO)) | 4_OxPC(14:0_18:1(OO)) | 4_OxPC(15:0_17:1(OO)) | 4_Ox…					PS(17:0/17:0)	[M+H]+
11113	IS	717.5909847	8.010894444	3	7.35e+08	6.7e+08	7.05e+08	4_SM(d13:0_22:1)+H | 4_SM(d14:1_21:0)+H | 4_SM(d15:0_20:1)+H | 4_SM(d15:1_20:0)+H | 4_SM(d16:1_19:0)+H | 4_SM(d17:0_18:1)+H | 4_SM(d17:1_18:0)+H | 4_SM(d18:0_17:1)+H | 4_SM(d18:1_17:0)+H | 4_SM(d19:0_16:1)+H | 4_SM(d20:0_15:1)+H | 4_SM(d20:1_15:0)+H | 4_SM(d21:0_14:1)+H | 4_SM(d22:1_13:0)+H					SM(d18:1/17:0)	[M+H]+
11122	IS	739.5737204	8.016855556	3	6910000	7100000	7430000	4_SM(d15:0_22:4)+H | 4_SM(d15:1_22:3)+H | 4_SM(d17:0_20:4)+H | 4_SM(d17:1_20:3)+H | 4_SM(d17:2_20:2)+H | 4_SM(d18:4_19:0)+H | 4_SM(d19:0_18:4)+H | 4_SM(d20:2_17:2)+H | 4_SM(d20:3_17:1)+H | 4_SM(d20:4_17:0)+H | 4_SM(d22:3_15:1)+H | 4_SM(d22:4_15:0)+H					SM(d18:1/17:0)	[M+Na]+
77	2428	552.5353484	8.667105556	3	3.19e+08	2.79e+08	2.86e+08	2_Cer(d18:1/17:0)+H | 2_Cer(d17:0/18:1)+H | 1_Cer(d18:1/17:0)+H | 1_Cer(d17:0/18:1)+H | 1_Cer(d17:1/18:0)+H	107396715.16 | 15634842.16 | 255831.648 | 33336.635 | 15772.738	Cer	[M+H]+	Yes	Cer(d18:1/17:0)	[M+H]+
11121	IS	574.5174515	8.664777778	3	10200000	10400000	10900000	4_Cer(d15:0_22:4)+H | 4_Cer(d15:1_22:3)+H | 4_Cer(d17:0_20:4)+H | 4_Cer(d17:1_20:3)+H | 4_Cer(d17:2_20:2)+H | 4_Cer(d18:4_19:0)+H | 4_Cer(d19:0_18:4)+H | 4_Cer(d20:2_17:2)+H | 4_Cer(d20:3_17:1)+H | 4_Cer(d20:4_17:0)+H | 4_Cer(d22:3_15:1)+H | 4_Cer(d22:4_15:0)+H					Cer(d18:1/17:0)	[M+Na]+
121	3997	782.7231964	14.3758	3	1.35e+08	1.23e+08	1.27e+08	2_TG(15:0_15:0_15:0)+NH4	33625660	TG	[M+NH4]+	Yes	TG(15:0/15:0/15:0)	[M+NH4]+
11123	IS	787.6795073	14.36881111	3	5200000	4540000	4700000	5_NoID					TG(15:0/15:0/15:0)	[M+Na]+
11124	IS	371.3583561	7.098616667	3	3450000	3150000	3300000	4_PEG(n=3_H+_CH2=16_DBE=2_(2-NH3))					13C2-Cholesterol	[M+NH4]+
