# Supplementary material for: Software tool for internal standard based normalization of lipids, and effect of data-processing strategies on resulting values
Source: BMC Bioinformatics. 2019 Apr 29;20:217. doi: 10.1186/s12859-019-2803-8 (PMC6489209; doi:10.1186/s12859-019-2803-8)
Supplement: Supplementary file 3 — LipidMatch Normalizer Software. The LMN_Software.zip file contains batch files for lipidomics with MZmine processing and the LipidMatch Normalizer R script. The .zip file also contains files to guide the user in using LipidMatch, which include: A manual and troubleshooting document, and example input and output data (the data used in this paper). For the most up to date version of LipidMatch Normalizer please visit: http://secim.ufl.edu/secim-tools/. (ZIP 126 kb) [file 12859_2019_2803_MOESM3_ESM.zip › LMN_Software/LN_settings.csv]

LMQ_Settings	Value	Notes
numAdducts	5	number of adducts in your internal standards table (number of columns with adduct headers)
rt_tolerance	0.15	retention time tolerance for matching internal standards from the table you made, to internal standards in the feature table (window, 0.1 min = + or - 0.05 min)
mz_tolerance	0.005	mass to charge tolerance for matching internal standards from the table you made, to internal standards in the feature table (+ or - 0.005, for 0.005, for example)
featureTable_loc	C:/Users/Jeremy/Desktop/Desktop/Instrumentation/Software/MSms/LipidMatch_Workflow/LipidMatch_Normalizer/Quant_Examples/NIST_1950/Feature_Table_Neg_Area.csv	Directory: Make sure to use forward slashes "/"
intStd_loc	C:/Users/Jeremy/Desktop/Desktop/Instrumentation/Software/MSms/LipidMatch_Workflow/LipidMatch_Normalizer/Quant_Examples/NIST_1950/IS_Table.csv	Directory: Make sure to use forward slashes "/"
RTCol	4	Feature table: column of retention times
mzCol	3	Feature table: column of m/z values
sampleStartCol	6	Feature table: column where the first sample header is
sampleEndCol	8	Feature table: column where the last sample header is (make sure all samples are adjacent with no other columns embetween)
classIDCol	11	Feature table: column of lipid classes
adductIDCol	12	Feature table: column of lipid adducts
numericDataStart_row	2	row where your peak areas or heights would begin (as well as m/z values, retention time values, etc.)
sampleGrouping_row	2	Not in use, put any number
