# Supplementary material for: Software tool for internal standard based normalization of lipids, and effect of data-processing strategies on resulting values
Source: BMC Bioinformatics. 2019 Apr 29;20:217. doi: 10.1186/s12859-019-2803-8 (PMC6489209; doi:10.1186/s12859-019-2803-8)
Supplement: Supplementary file 3 — LipidMatch Normalizer Software. The LMN_Software.zip file contains batch files for lipidomics with MZmine processing and the LipidMatch Normalizer R script. The .zip file also contains files to guide the user in using LipidMatch, which include: A manual and troubleshooting document, and example input and output data (the data used in this paper). For the most up to date version of LipidMatch Normalizer please visit: http://secim.ufl.edu/secim-tools/. (ZIP 126 kb) [file 12859_2019_2803_MOESM3_ESM.zip › LMN_Software/README.md]

# LipidMatch Quant

Open source solution for quantification of lipids. Can be easily used with LipidMatch software.

How to download LipidMatchQuant
=========================================
Want to download the latest version? Click "release" in the lower menu then click 'zip' to download the version you want!

Want to report a bug?
=========================================

Use the issues tab at the top of the page to open a new issue. The developers will respond to your question in a timely manner. If they discover that the issue is a bug for LipidMatch Quant, they will try to issue a patch to fix the problem. Otherwise, they will try to instruct you how to best avoid the error in the future.

Want to contribute to our project?
=========================================

Start by creating a Github profile! Then fork the Github project to your local computer. We recommend R Studio for coding but you can use anything you like. When you have completed the modifications, submit a pull request to the project and the developers will review it.


Check out the UF SECIM webpage here: http://secim.ufl.edu/
=========================================
