# Supplementary material for: Software tool for internal standard based normalization of lipids, and effect of data-processing strategies on resulting values
Source: BMC Bioinformatics. 2019 Apr 29;20:217. doi: 10.1186/s12859-019-2803-8 (PMC6489209; doi:10.1186/s12859-019-2803-8)
Supplement: Supplementary file 4 — LipidMaps, NIST interlab, and this studies lipid values for NIST SRM 1950. An excel table with the lipids identified in the LIPID MAPS, NIST Interlaboratory Study for Lipidomics, and this study for NIST SRM 1950, and the resulting lipid levels. (XLSX 23 kb) [file 12859_2019_2803_MOESM4_ESM.xlsx]

## Sheet: Table S4
	LipidMatch Normalizer vs LIPID MAPS		LipidMatch Normalizer vs NIST Interlab		LIPID MAPS vs NIST Interlab
	Median (Rel %)	IQR (Rel %)	Median (Rel %)	IQR (Rel %)	Median (Rel %)	IQR (Rel %)
Cer	119.203	177.582	159.13	139.509	33.3333	65.7411
LPC	149.9	189.511	56.0606	17.7346	81.1111	112.863
PC	316.15	705.376	80.9592	91.378	93.4524	360.654
PE	223.492	139.592	87.4166	117.705	549.103	252.525
SM	85.5034	300.5	26.5739	87.1568	46.5574	76.3441
TAG	12.6959	24.7823	131.566	82.3019	114.067	69.4869
Table S4:	Comparison of the median relative percent differences (Rel %) and interquartile ranges (IQR)
	of the relative percent differences for this paper (LipidMatch Normalizer) compared to
	two other studies on NIST SRM 1950 (The NIST interlaboratory study and LIPID MAPS study).
	Comparison are only for lipid classes with 4 or more lipids found in all 3 studies.

## Sheet: Table S5
		NIST Interlab		LIPID MAPS		LipidMatch Normalizer (LMN)		Percent Difference
Lipid	Units	Consensus Location	Standard Uncertainty	Mean	Standard Uncertainty	Mean	Standard Uncertainty	LipidMatch Normalizer vs LIPID MAPS	LipidMatch Normalizer vs NIST Interlab	LIPID MAPS vs NIST Interlab
Cer d34:1	nmol/mL	0.28	0.044	0.331	0.029	0.725564	0.0434086	119.203	159.13	18.2143
Cer d36:1	nmol/mL	0.12	0.021	0.128	0.012	0.266496	0.0329921	108.2	122.08	6.66667
Cer d38:1	nmol/mL	0.11	0.021	0.145	0.007	0.207803	0.00564337	43.3126	88.9121	31.8182
Cer d40:1	nmol/mL	0.65	0.12	1.22	0.046	2.00681	0.225259	64.493	208.741	87.6923
Cer d40:2	nmol/mL	0.15	0.021	0.2	0.009	0.684151	0.0890909	242.075	356.1	33.3333
Cer d41:1	nmol/mL	0.67	0.27	0.281	0.033	1.66404	0.137459	492.184	148.364	-138.434
Cer d42:0	nmol/mL	0.28	0.18	1.22	0.004	0.0533742	0.00256656	-2185.75	-424.598	335.714
Cer d42:1	nmol/mL	1.9	0.47	3	0.107	6.87019	0.340051	129.006	261.589	57.8947
Cer d42:2	nmol/mL	0.82	0.1	1	0.029	1.20531	0.179332	20.5306	46.9885	21.9512
LPC 16:0	nmol/mL	73	11	29.8	4.9	47.5325	1.20259	59.5052	-53.579	-144.966
LPC 16:1	nmol/mL	2.4	0.35	3.77	0.68	1.5086	0.00093199	-149.9	-59.0878	57.0833
LPC 18:0	nmol/mL	27	3.3	23.3	3.5	19.7403	1.25074	-18.0324	-36.7758	-15.8798
LPC 18:1	nmol/mL	18	2.3	14.8	2.3	11.2311	0.397305	-31.7769	-60.2693	-21.6216
LPC 18:2	nmol/mL	22	2.9	16.9	2.2	14.3018	0.31168	-18.1672	-53.8272	-30.1775
LPC 20:3	nmol/mL	1.8	0.26	3.26	0.43	1.1534	0.0059127	-182.643	-56.0606	81.1111
LPC 20:4	nmol/mL	6	0.6	5.73	0.73	3.44023	0.124762	-66.5586	-74.4069	-4.71204
LPC 22:5	nmol/mL	0.43	0.13	1	0.11	0.194855	0.00634527	-413.201	-120.676	132.558
LPC 22:6	nmol/mL	0.77	0.14	1.57	0.18	0.528745	0.0255048	-196.93	-45.6279	103.896
LPC O-18:0	nmol/mL	0.16	0.058	0.911	0.149	0.0897175	0.0016551	-915.409	-78.3375	469.375
LPC P-16:0	nmol/mL	0.46	0.13	1.73	0.26	0.463342	0.00485726	-273.374	0.726498	276.087
LPE 20:4	nmol/mL	1.1	0.41	7.32	0.75	0.128967	0.00398207	-5575.86	-752.93	565.455
PC 30:1	nmol/mL	0.76	0.43	1.12	0.11	0.392897	0.00760149	-185.062	-93.4348	47.3684
PC 32:0	nmol/mL	7.2	1	11.4	0.6	4.02003	0.195295	-183.58	-79.103	58.3333
PC 32:1	nmol/mL	13	1.9	28.6	1.8	5.49596	0.0306204	-420.382	-136.537	120
PC 34:1	nmol/mL	120	21	89.3	8.1	66.5176	3.96621	-34.2502	-80.4034	-34.3785
PC 36:1	nmol/mL	26	4.6	99.8	13	18.6202	0.0502641	-435.977	-39.6334	283.846
PC 36:2	nmol/mL	140	25	254	18	88.6653	4.0472	-186.47	-57.8971	81.4286
PC 36:3	nmol/mL	100	14	165	13	38.8923	0.868481	-324.248	-157.12	65
PC 36:4	nmol/mL	150	28	172	11	72.6245	5.47404	-136.835	-106.542	14.6667
PC 36:5	nmol/mL	11	1.8	12.8	1.2	5.35234	0.232303	-139.148	-105.518	16.3636
PC 38:2	nmol/mL	2.3	0.2	37.6	5.7	1.33977	0.0810109	-2706.46	-71.6717	1534.78
PC 38:4	nmol/mL	84	14	254	21	35.2596	1.73128	-620.371	-138.233	202.381
PC 38:5	nmol/mL	42	7.9	86.3	9	9.18424	4.28187	-839.653	-357.305	105.476
PC 38:6	nmol/mL	41	4.4	62.9	4.9	21.1375	0.484167	-197.575	-93.9678	53.4146
PC 40:4	nmol/mL	2.9	0.37	36.7	5.5	2.16795	0.0802663	-1592.84	-33.7667	1165.52
PC 40:5	nmol/mL	6.7	1.1	66.6	10.1	2.09633	0.0189621	-3076.99	-219.607	894.03
PC 40:7	nmol/mL	3.5	0.76	23.1	4.5	2.41423	0.0245282	-856.826	-44.9736	560
PC 40:8	nmol/mL	0.73	0.2	27	2.5	0.589164	0.0213377	-4482.76	-23.9043	3598.63
PC O-34:1/P-34:0/33:1	nmol/mL	4.9	0.86	2.8	0.13	4.44325	0.0618063	58.6877	-10.2795	-75
PC O-34:2/P-34:1/33:2	nmol/mL	5.2	1.3	3.99	0.21	6.1439	0.267986	53.9824	18.1519	-30.3258
PC O-36:1/P-36:0/35:1	nmol/mL	3.5	0.99	2.57	0.55	1.48536	0.0731706	-73.0221	-135.633	-36.1868
PC O-36:2/P-36:1/35:2	nmol/mL	7.4	1.7	6.25	0.55	4.0768	0.592908	-53.3066	-81.515	-18.4
PC O-36:4/P-36:3/35:4	nmol/mL	12	1.4	29	1.5	7.10695	0.251392	-308.051	-68.8489	141.667
PC O-38:3/P-38:2/37:3	nmol/mL	1.5	0.51	11.6	0.9	0.301402	0.00465496	-3748.68	-397.674	673.333
PC O-38:5/P-38:4/37:5	nmol/mL	11	1.6	49.9	2.8	7.6921	0.43738	-548.717	-43.0038	353.636
PE 34:1	nmol/mL	1.2	0.17	5.95	0.18	1.98567	0.0801489	-199.647	65.4723	395.833
PE 34:2	nmol/mL	2.2	0.26	12	0.8	6.90701	0.212475	-73.7365	213.955	445.455
PE 36:1	nmol/mL	1.3	0.26	8.21	0.37	2.16069	0.0266047	-279.971	66.2071	531.538
PE 36:2	nmol/mL	6.7	0.79	29.5	0.9	14.3896	0.237923	-105.009	114.77	340.299
PE 36:3	nmol/mL	2.4	0.38	16	0.5	4.47255	0.484768	-257.738	86.3562	566.667
PE 36:4	nmol/mL	3.1	0.39	22.9	0.5	8.35034	1.08555	-174.24	169.366	638.71
PE 36:5	nmol/mL	0.26	0.13	4.1	0.2	1.59365	0.336584	-157.27	512.944	1476.92
PE 38:3	nmol/mL	0.95	0.2	6.83	0.73	1.26844	0.0328265	-438.457	33.5199	618.947
PE 38:4	nmol/mL	8.1	1.2	48.1	2	9.55309	3.90894	-403.502	17.9394	493.827
PE 38:5	nmol/mL	2.7	0.47	20.9	0.8	5.08888	0.691785	-310.7	88.4769	674.074
PE 38:6	nmol/mL	3.2	0.59	19.5	0.7	8.34808	1.16999	-133.587	160.878	509.375
PE 40:4	nmol/mL	0.26	0.082	2.34	0.06	0.334402	0.00249221	-599.757	28.616	800
PE 40:6	nmol/mL	1.8	0.36	10	0.5	2.60176	0.0567089	-284.355	44.5422	455.556
PE 40:7	nmol/mL	0.77	0.26	2.57	0.18	1.31943	0.0857122	-94.7818	71.354	233.766
PE O-38:5/P-38:4	nmol/mL	5.8	1.9	54.6	0.3	19.9481	0.510654	-173.711	243.932	841.379
PE O-40:5/P-40:4/39:5	nmol/mL	0.73	0.13	7.7	0.25	2.21687	0.154445	-247.336	203.681	954.795
PG 36:1	nmol/mL	0.83	0.61	1.59	0.12	1.07184	0.0226842	-48.3428	29.1375	91.5663
PG 36:2	nmol/mL	0.67	0.24	0.194	0.01	0.0723457	0.00727278	-168.157	-826.108	-245.361
SM d34:2	nmol/mL	16	2.2	0.702	0.021	17.1653	0.404037	2345.2	7.28313	-2179.2
SM d36:3	nmol/mL	1.3	0.41	1.05	0.07	0.64097	0.0642062	-63.8141	-102.817	-23.8095
SM d39:2	nmol/mL	0.61	0.16	0.894	0.044	0.481932	0.0187069	-85.5034	-26.5739	46.5574
SM d40:1	nmol/mL	20	5.1	15	0.4	23.1321	0.686643	54.2143	15.6607	-33.3333
SM d43:1	nmol/mL	0.62	0.28	1.3	0.05	0.279983	0.0134023	-364.314	-121.442	109.677
TAG 48:1	nmol/mL	13	3.2	27	2.9	21.9165	0.394972	-23.1949	68.5884	107.692
TAG 48:2	nmol/mL	16	2.8	20.2	4.1	28.2641	0.0959772	39.9213	76.6506	26.25
TAG 50:0	nmol/mL	3.8	0.83	11.6	2.8	12.6227	0.11689	8.81648	232.177	205.263
TAG 50:1	nmol/mL	38	10	63.6	1.8	58.7626	0.324862	-8.23206	54.6385	67.3684
TAG 50:2	nmol/mL	47	12	79.8	8.9	84.8444	1.7377	6.32126	80.5199	69.7872
TAG 50:3	nmol/mL	23	6.6	57.1	5.5	54.1928	0.226433	-5.36451	135.621	148.261
TAG 50:4	nmol/mL	8.7	2.9	18.9	3.2	20.9388	1.13181	10.787	140.675	117.241
TAG 52:1	nmol/mL	14	2.9	29.6	1.9	43.0597	0.229872	45.4719	207.569	111.429
TAG 52:2	nmol/mL	44	14	139.5	10	143.379	0.965837	2.78086	225.862	217.045
TAG 52:3	nmol/mL	100	29	214.8	22	173.731	3.32853	-23.6394	73.7311	114.8
TAG 52:4	nmol/mL	48	17	90.9	9.6	118.01	1.06661	29.8238	145.854	89.375
TAG 52:5	nmol/mL	15	5.7	32	1.4	30.322	0.934947	-5.53407	102.146	113.333
TAG 54:2	nmol/mL	8.2	2.6	21.5	4.3	36.4184	0.643607	69.3881	344.127	162.195
TAG 54:3	nmol/mL	26	9.8	69.1	9.5	52.8518	0.215624	-30.743	103.276	165.769
TAG 54:4	nmol/mL	36	13	68.5	10.3	68.4261	0.996853	-0.107958	90.0726	90.2778
TAG 54:5	nmol/mL	27	11	53.6	6	61.4281	0.707487	14.6047	127.512	98.5185
TAG 54:6	nmol/mL	14	5.1	36.5	2.6	38.0327	0.89406	4.19915	171.662	160.714
TAG 56:6	nmol/mL	6.4	2.7	23.5	2.6	15.2167	0.983816	-54.4361	137.76	267.188
